# Supplementary material for: Successful eculizumab treatment as an adjunctive therapy to desensitization in ABO-incompatible living donor kidney transplantation and its molecular phenotypes
Source: Front Immunol. 2024 Oct 28;15:1465851. doi: 10.3389/fimmu.2024.1465851 (PMC11550984; doi:10.3389/fimmu.2024.1465851)
Supplement: Supplementary file 2 [file DataSheet2.xlsx]

## Sheet: TABLE S1
TABLE S1. Gene conversion data
GeneID_of_NanoString	GeneName_of_NanoString	Official_Name	Diff_NanoString-vs-Official
NM_005502.3	ABCA1	ABCA1	.
NM_000927.3	ABCB1	ABCB1	.
NM_000392.4	ABCC2	ABCC2	.
NM_001040876.1	ABCE1	ABCE1	.
NM_002036.2	ACKR1	ACKR1	.
NM_001613.1	ACTA2	ACTA2	.
NM_001105.2	ACVR1	ACVR1	.
NM_000020.1	ACVRL1	ACVRL1	.
NM_001109.4	ADAM8	ADAM8	.
NM_001145272.1	ADAMDEC1	ADAMDEC1	.
NM_006988.3	ADAMTS1	ADAMTS1	.
NM_022159.3	ADGRL4	ADGRL4	.
NM_000675.3	ADORA2A	ADORA2A	.
NM_001136.3	AGER	AGER	.
NM_006408.3	AGR2	AGR2	.
NM_176813.3	AGR3	AGR3	.
NM_000029.3	AGT	AGT	.
NM_001621.4	AHR	AHR	.
NM_020661.2	AICDA	AICDA	.
NM_004833.1	AIM2	AIM2	.
NM_000383.3	AIRE	AIRE	.
NM_001253908.1	AKR1C3	AKR1C3	.
NM_000688.4	ALAS1	ALAS1	.
NM_001031806.1	ALDH3A2	ALDH3A2	.
NM_001140.3	ALOX15	ALOX15	.
NM_000698.2	ALOX5	ALOX5	.
NM_014391.2	ANKRD1	ANKRD1	.
NM_144590.2	ANKRD22	ANKRD22	.
NM_000700.1	ANXA1	ANXA1	.
NM_001637.3	AOAH	AOAH	.
NM_000041.3	APOE	APOE	.
NM_003661.3	APOL1	APOL1	.
NM_030882.2	APOL2	APOL2	.
NM_030817.2	APOLD1	APOLD1	.
NM_001185060.1	AQP1	AQP1	.
NM_000486.5	AQP2	AQP2	.
NM_001657.2	AREG	AREG	.
NM_000045.3	ARG1	ARG1	.
NM_001172.3	ARG2	ARG2	.
NM_001175.5	ARHGDIB	ARHGDIB	.
NM_004313.3	ARRB2	ARRB2	.
NM_080928.3	ASB15	ASB15	.
NM_004024.4	ATF3	ATF3	.
NM_138292.3	ATM	ATM	.
NM_004993.5	ATXN3	ATXN3	.
NM_021913.2	AXL	AXL	.
NM_004048.2	B2M	B2M	.
NM_054025.2	B3GAT1	B3GAT1	.
NM_006317.3	BASP1	BASP1	.
NM_006399.3	BATF	BATF	.
NM_018664.2	BATF3	BATF3	.
NM_138761.3	BAX	BAX	.
NM_000657.2	BCL2	BCL2	.
NM_004049.2	BCL2A1	BCL2A1	.
NM_138578.1	BCL2L1	BCL2L1	.
NM_138621.4	BCL2L11	BCL2L11	.
NM_005178.2	BCL3	BCL3	.
NM_138931.1	BCL6	BCL6	.
NM_170732.4	BDNF	BDNF	.
NM_182962.1	BIRC3	BIRC3	.
BKPyVgp4.1	BK VP1	BKPyVgp4	DIFF
BKPyVgp5.1	BK large T Ag	BKPyVgp5	DIFF
NM_001715.2	BLK	BLK	.
NM_013314.2	BLNK	BLNK	.
NM_001200.2	BMP2	BMP2	.
NM_001202.3	BMP4	BMP4	.
NM_001718.4	BMP6	BMP6	.
NM_001719.1	BMP7	BMP7	.
NM_133468.4	BMPER	BMPER	.
NM_004329.2	BMPR1A	BMPR1A	.
NM_001203.1	BMPR1B	BMPR1B	.
NM_001007246.2	BRWD1	BRWD1	.
NM_004335.3	BST2	BST2	.
NM_006763.2	BTG2	BTG2	.
NM_000061.1	BTK	BTK	.
NM_181780.2	BTLA	BTLA	.
NM_015991.2	C1QA	C1QA	.
NM_000491.3	C1QB	C1QB	.
NM_001734.2	C1S	C1S	.
NM_000064.2	C3	C3	.
NM_004054.2	C3AR1	C3AR1	.
NM_001735.2	C5	C5	.
NM_001736.3	C5AR1	C5AR1	.
NM_001737.3	C9	C9	.
NM_001010919.1	CALHM6	CALHM6	.
NM_001017534.1	CARD16	CARD16	.
NM_001184904.1	CARD8	CARD8	.
NM_001223.3	CASP1	CASP1	.
NM_004346.3	CASP3	CASP3	.
NM_001225.3	CASP4	CASP4	.
NM_001228.4	CASP8	CASP8	.
NM_001753.3	CAV1	CAV1	.
NM_005408.2	CCL13	CCL13	.
NM_032965.4	CCL15	CCL15	.
NM_002988.2	CCL18	CCL18	.
NM_006274.2	CCL19	CCL19	.
NM_002982.3	CCL2	CCL2	.
NM_004591.1	CCL20	CCL20	.
NM_002989.2	CCL21	CCL21	.
NM_002990.3	CCL22	CCL22	.
NM_002983.2	CCL3/L1	CCL3	DIFF
NM_001291468.1	CCL4	CCL4L2	DIFF
NM_002985.2	CCL5	CCL5	.
NM_001295.2	CCR1	CCR1	.
NM_016602.1	CCR10	CCR10	.
NM_001123041.2	CCR2	CCR2	.
NM_001837.2	CCR3	CCR3	.
NM_005508.4	CCR4	CCR4	.
NM_000579.1	CCR5	CCR5	.
NM_004367.5	CCR6	CCR6	.
NM_001838.3	CCR7	CCR7	.
NM_000591.2	CD14	CD14	.
NM_007053.3	CD160	CD160	.
NM_004244.5	CD163	CD163	.
NM_001178098.1	CD19	CD19	.
NM_001766.3	CD1D	CD1D	.
NM_001767.3	CD2	CD2	.
NM_015717.2	CD207	CD207	.
NM_001144899.1	CD209	CD209	.
NM_001771.2	CD22	CD22	.
NM_013230.2	CD24	CD24	.
NM_001166663.1	CD244	CD244	.
NM_198053.1	CD247	CD247	.
NM_001242.4	CD27	CD27	.
NM_014143.3	CD274	CD274	.
NM_001024736.1	CD276	CD276	.
NM_001243077.1	CD28	CD28	.
NM_001025109.1	CD34	CD34	.
NM_001775.2	CD38	CD38	.
NM_000732.4	CD3D	CD3D	.
NM_000733.2	CD3E	CD3E	.
NM_000073.2	CD3G	CD3G	.
NM_000616.4	CD4	CD4	.
NM_001250.4	CD40	CD40	.
NM_000074.2	CD40LG	CD40LG	.
NM_001001392.1	CD44	CD44	.
NM_080921.3	CD45R0	PTPRC	DIFF
NM_002838.4	CD45RA	PTPRC	DIFF
ENST00000367367.1	CD45RB	PTPRC	DIFF
NM_172350.1	CD46	CD46	.
NM_001777.3	CD47	CD47	.
NM_001778.3	CD48	CD48	.
NM_014207.2	CD5	CD5	.
NM_000574.3	CD55	CD55	.
NM_001779.2	CD58	CD58	.
NM_000611.4	CD59	CD59	.
NM_001254751.1	CD6	CD6	.
NM_001251.2	CD68	CD68	.
NM_001781.1	CD69	CD69	.
NM_006137.6	CD7	CD7	.
NM_001252.4	CD70	CD70	.
NM_001782.2	CD72	CD72	.
NM_001025158.2	CD74	CD74	.
NM_001783.3	CD79A	CD79A	.
NM_005191.3	CD80	CD80	.
NM_004356.3	CD81	CD81	.
NM_002231.3	CD82	CD82	.
NM_004233.3	CD83	CD83	.
NM_001184879.1	CD84	CD84	.
NM_001206924.1	CD86	CD86	.
NM_001768.6	CD8A	CD8A	.
NM_172099.2	CD8B	CD8B	.
NM_005816.4	CD96	CD96	.
NM_001220488.1	CDH13	CDH13	.
NM_001795.3	CDH5	CDH5	.
NM_000389.4	CDKN1A	CDKN1A	.
NM_001815.3	CEACAM3	CEACAM3	.
NM_000078.2	CETP	CETP	.
NM_001710.5	CFB	CFB	.
NM_000186.3	CFH	CFH	.
NM_000204.3	CFI	CFI	.
NM_001127183.1	CFLAR	CFLAR	.
NM_138441.2	CGAS	CGAS	.
NM_003956.3	CH25H	CH25H	.
NM_213720.1	CHCHD10	CHCHD10	.
NM_001278.3	CHUK	CHUK	.
NM_000246.3	CIITA	CIITA	.
NM_133467.2	CITED4	CITED4	.
NM_203503.1	CLEC4C	CLEC4C	.
NM_004072.2	CMKLR1	CMKLR1	.
HHV5wtgp077.1	CMV UL83	UL83	DIFF
NM_080798.3	COL13A1	COL13A1	.
NM_000088.3	COL1A1	COL1A1	.
NM_000090.3	COL3A1	COL3A1	.
NM_001845.4	COL4A1	COL4A1	.
NM_000091.4	COL4A3	COL4A3	.
NM_000092.4	COL4A4	COL4A4	.
NM_000495.4	COL4A5	COL4A5	.
NM_001870.2	CPA3	CPA3	.
XM_006711166.2	CR1	CR1	.
NM_001882.3	CRHBP	CRHBP	.
NM_001270837.1	CRIP2	CRIP2	.
NM_000567.2	CRP	CRP	.
NM_000757.4	CSF1	CSF1	.
NM_000758.2	CSF2	CSF2	.
NM_000395.2	CSF2RB	CSF2RB	.
NM_000759.3	CSF3	CSF3	.
NM_000760.3	CSF3R	CSF3R	.
NM_005214.3	CTLA4	CTLA4	.
NM_001098210.1	CTNNB1	CTNNB1	.
NM_001912.4	CTSL	CTSL	.
NM_004079.3	CTSS	CTSS	.
NM_001335.3	CTSW	CTSW	.
NM_002996.3	CX3CL1	CX3CL1	.
NM_001337.3	CX3CR1	CX3CR1	.
NM_001511.3	CXCL1/2	CXCL1	DIFF
NM_001565.3	CXCL10	CXCL10	.
NM_005409.4	CXCL11	CXCL11	.
NM_199168.3	CXCL12	CXCL12	.
NM_006419.2	CXCL13	CXCL13	.
NM_004887.4	CXCL14	CXCL14	.
NM_001100812.1	CXCL16	CXCL16	.
NM_002089.4	CXCL2	CXCL2	.
NM_002994.3	CXCL5	CXCL5	.
NM_000584.2	CXCL8	CXCL8	.
NM_002416.2	CXCL9	CXCL9	.
NM_001504.1	CXCR3	CXCR3	.
NM_003467.2	CXCR4	CXCR4	.
NM_001716.4	CXCR5	CXCR5	.
NM_006564.1	CXCR6	CXCR6	.
NM_015397.2	DCAF12	DCAF12	.
NM_024045.1	DDX50	DDX50	.
NM_005218.3	DEFB1	DEFB1	.
NM_001379.2	DNMT1	DNMT1	.
NM_022552.4	DNMT3A	DNMT3A	.
NM_004418.3	DUSP2	DUSP2	.
NM_005755.2	EBI3	EBI3	.
HHV4tp2_gp02.1	EBV LMP2	HHV4tp2_gp02	DIFF
NM_001077693.3	ECSCR	ECSCR	.
NM_001005609.1	EDA	EDA	.
NM_001402.5	EEF1A1	EEF1A1	.
NM_201282.1	EGFR	EGFR	.
NM_001964.2	EGR1	EGR1	.
NM_014600.2	EHD3	EHD3	.
NM_001425.2	EMP3	EMP3	.
NM_001114753.1	ENG	ENG	.
NM_005442.2	EOMES	EOMES	.
NM_001430.3	EPAS1	EPAS1	.
NM_000799.2	EPO	EPO	.
NM_182918.3	ERG	ERG	.
NM_018948.3	ERRFI1	ERRFI1	.
NM_058187.3	EVA1C	EVA1C	.
NM_001203247.1	EZH2	EZH2	.
NM_001993.3	F3	F3	.
NM_001443.1	FABP1	FABP1	.
NM_003824.3	FADD	FADD	.
NR_026800.2	FAM30A	FAM30A	.
NM_000043.4	FAS	FAS	.
NM_000639.1	FASLG	FASLG	.
NM_133278.2	FCAR	FCAR	.
NM_002001.2	FCER1A	FCER1A	.
NM_004106.1	FCER1G	FCER1G	.
NM_000566.3	FCGR1A	FCGR1A	.
NM_021642.3	FCGR2A	FCGR2A	.
NM_001002273.1	FCGR2B	FCGR2B	.
NM_000570.4	FCGR3A/B	FCGR3B	DIFF
NM_001159488.1	FCRL2	FCRL2	.
NM_173558.3	FGD2	FGD2	.
NM_031950.3	FGFBP2	FGFBP2	.
NM_014344.3	FJX1	FJX1	.
NM_000801.4	FKBP1A	FKBP1A	.
NM_004119.2	FLT3	FLT3	.
NM_212482.1	FN1	FN1	.
NM_005252.2	FOS	FOS	.
NM_005438.3	FOSL1	FOSL1	.
NM_002015.3	FOXO1	FOXO1	.
NM_014009.3	FOXP3	FOXP3	.
NM_002029.3	FPR1	FPR1	.
NM_002037.3	FYN	FYN	.
NM_002046.7	GAPDH	GAPDH	.
NM_001002295.1	GATA3	GATA3	.
NM_002053.1	GBP1	GBP1	.
NM_004120.3	GBP2	GBP2	.
NM_052941.4	GBP4	GBP4	.
NM_052942.3	GBP5	GBP5	.
NM_004864.2	GDF15	GDF15	.
NM_001007269.1	GEMIN7	GEMIN7	.
NM_018384.3	GIMAP5	GIMAP5	.
NM_004126.3	GNG11	GNG11	.
NM_012483.3	GNLY	GNLY	.
NM_006144.2	GZMA	GZMA	.
NM_004131.4	GZMB	GZMB	.
NM_001270780.1	GZMH	GZMH	.
NM_002104.2	GZMK	GZMK	.
NM_001173393.1	HAVCR1	HAVCR1	.
NM_032782.3	HAVCR2	HAVCR2	.
NM_003883.3	HDAC3	HDAC3	.
NM_001321225.1	HDAC6	HDAC6	.
NM_002112.3	HDC	HDC	.
NM_020733.1	HEG1	HEG1	.
NM_139011.2	HFE	HFE	.
NM_001530.2	HIF1A	HIF1A	.
NM_000189.4	HK2	HK2	.
NM_002116.6	HLA-A	HLA-A	.
NM_005514.6	HLA-B	HLA-B	.
NM_002117.4	HLA-C	HLA-C	.
NM_006120.3	HLA-DMA	HLA-DMA	.
NM_002118.3	HLA-DMB	HLA-DMB	.
NM_033554.3	HLA-DPA1	HLA-DPA1	.
NM_002121.5	HLA-DPB1	HLA-DPB1	.
NM_002122.3	HLA-DQA1	HLA-DQA1	.
NM_002123.2	HLA-DQB1	HLA-DQB1	.
NM_019111.3	HLA-DRA	HLA-DRA	.
NM_002124.3	HLA-DRB1	HLA-DRB1	.
NM_022555.3	HLA-DRB3	HLA-DRB3	.
NM_005516.5	HLA-E	HLA-E	.
NM_001098479.1	HLA-F	HLA-F	.
NM_002127.4	HLA-G	HLA-G	.
NM_002128.4	HMGB1	HMGB1	.
NM_000545.5	HNF1A	HNF1A	.
NM_000194.3	HPRT1	HPRT1	.
NM_181755.1	HSD11B1	HSD11B1	.
NM_001017963.2	HSP90AA1	HSP90AA1	.
NM_052970.4	HSPA12B	HSPA12B	.
NM_153281.1	HYAL1	HYAL1	.
NM_003773.4	HYAL2	HYAL2	.
NM_000201.2	ICAM1	ICAM1	.
NM_000873.3	ICAM2	ICAM2	.
NM_012092.3	ICOS	ICOS	.
NM_015259.5	ICOSLG	ICOSLG	.
NM_002164.5	IDO1	IDO1	.
NM_016545.4	IER5	IER5	.
NM_005532.3	IFI27	IFI27	.
NM_006332.4	IFI30	IFI30	.
NM_006417.4	IFI44	IFI44	.
NM_002038.3	IFI6	IFI6	.
NM_001548.3	IFIT1	IFIT1	.
NM_003641.3	IFITM1	IFITM1	.
NM_006435.2	IFITM2	IFITM2	.
NM_021034.2	IFITM3	IFITM3	.
NM_024013.1	IFNA1	IFNA1	.
NM_000629.2	IFNAR1	IFNAR1	.
NM_000874.3	IFNAR2	IFNAR2	.
NM_000619.2	IFNG	IFNG	.
NM_000416.1	IFNGR1	IFNGR1	.
NM_005534.3	IFNGR2	IFNGR2	.
NM_000618.3	IGF1	IGF1	.
NM_000875.4	IGF1R	IGF1R	.
NM_000876.1	IGF2R	IGF2R	.
NM_000596.2	IGFBP1	IGFBP1	.
NM_198541.1	IGFL1	IGFL1	.
ENST00000641837.1	IGHA1	IGHA1	.
ENST00000390542.1	IGHG1	IGHG1	.
ENST00000390545.1	IGHG2	IGHG2	.
ENST00000390551.1	IGHG3	IGHG3	.
ENST00000390543.1	IGHG4	IGHG4	.
ENST00000637539.1	IGHM	IGHM	.
ENST00000390237.1	IGKC	IGKC	.
ENST00000390321.1	IGLC1	IGLC1	.
NM_001556.1	IKBKB	IKBKB	.
NM_003639.2	IKBKG	IKBKG	.
NM_006060.4	IKZF1	IKZF1	.
NM_001079526.1	IKZF2	IKZF2	.
NM_000572.2	IL10	IL10	.
NM_001558.2	IL10RA	IL10RA	.
NM_000628.4	IL10RB	IL10RB	.
NM_000882.2	IL12A	IL12A	.
NM_002187.2	IL12B	IL12B	.
NM_005535.1	IL12RB1	IL12RB1	.
NM_001559.2	IL12RB2	IL12RB2	.
NM_002188.2	IL13	IL13	.
NM_000585.4	IL15	IL15	.
NM_004513.4	IL16	IL16	.
NM_002190.2	IL17A	IL17A	.
NM_052872.3	IL17F	IL17F	.
NM_014339.6	IL17RA	IL17RA	.
NM_018725.3	IL17RB	IL17RB	.
NM_153461.2	IL17RC	IL17RC	.
NM_001562.3	IL18	IL18	.
NM_173042.2	IL18BP	IL18BP	.
NM_003853.3	IL18RAP	IL18RAP	.
NM_000575.3	IL1A	IL1A	.
NM_000576.2	IL1B	IL1B	.
NM_000877.3	IL1R1	IL1R1	.
NM_173343.1	IL1R2	IL1R2	.
NM_001167928.1	IL1RAP	IL1RAP	.
NM_016232.4	IL1RL1	IL1RL1	.
NM_173843.2	IL1RN	IL1RN	.
NM_000586.2	IL2	IL2	.
NM_021803.2	IL21	IL21	.
NM_181079.4	IL21R	IL21R	.
NM_020525.4	IL22	IL22	.
NM_016584.2	IL23A	IL23A	.
NM_144701.2	IL23R	IL23R	.
NM_145659.3	IL27	IL27	.
NM_004843.3	IL27RA	IL27RA	.
NM_000417.2	IL2RA	IL2RA	.
NM_000878.3	IL2RB	IL2RB	.
NM_000206.1	IL2RG	IL2RG	.
NM_001199640.1	IL33	IL33	.
NM_172348.1	IL4	IL4	.
NM_000418.3	IL4R	IL4R	.
NM_000879.2	IL5	IL5	.
NM_000600.3	IL6	IL6	.
NM_000565.2	IL6R	IL6R	.
NM_002184.2	IL6ST	IL6ST	.
NM_000880.3	IL7	IL7	.
NM_002185.3	IL7R	IL7R	.
NM_000883.3	IMPDH1	IMPDH1	.
NM_000884.2	IMPDH2	IMPDH2	.
NM_005538.2	INHBC	INHBC	.
NM_001017915.2	INPP5D	INPP5D	.
NM_002198.1	IRF1	IRF1	.
NM_001195286.1	IRF4	IRF4	.
NM_006147.2	IRF6	IRF6	.
NM_001572.3	IRF7	IRF7	.
NM_002163.2	IRF8	IRF8	.
NM_005544.2	IRS1	IRS1	.
NM_005101.3	ISG15	ISG15	.
NM_002201.5	ISG20	ISG20	.
NM_000885.4	ITGA4	ITGA4	.
NM_000632.3	ITGAM	ITGAM	.
NM_000887.4	ITGAX	ITGAX	.
NM_001127491.1	ITGB2	ITGB2	.
NM_000888.3	ITGB6	ITGB6	.
NM_002227.1	JAK1	JAK1	.
NM_004972.3	JAK2	JAK2	.
NM_000215.2	JAK3	JAK3	.
NM_002228.3	JUN	JUN	.
NM_181337.3	KAAG1	KAAG1	.
NM_002253.2	KDR	KDR	.
NM_013289.2	KIR3DL1	KIR3DL1	.
NM_006737.2	KIR3DL2	KIR3DL2	.
NM_001083539.1	KIR_Activating_Subgroup_1	KIR3DS1	DIFF
NM_014512.1	KIR_Activating_Subgroup_2	KIR2DS1	DIFF
NM_014218.2	KIR_Inhibiting_Subgroup_1	KIR2DL1	DIFF
NM_014511.3	KIR_Inhibiting_Subgroup_2	KIR2DL3	DIFF
NM_000222.2	KIT	KIT	.
NM_003994.4	KITLG	KITLG	.
NM_016270.2	KLF2	KLF2	.
NM_004235.4	KLF4	KLF4	.
NM_001168303.1	KLHL13	KLHL13	.
NM_002258.2	KLRB1	KLRB1	.
NM_002259.3	KLRC1	KLRC1	.
NM_002262.3	KLRD1	KLRD1	.
NM_016523.2	KLRF1	KLRF1	.
NM_005810.3	KLRG1	KLRG1	.
NM_007360.1	KLRK1	KLRK1	.
NM_002276.4	KRT19	KRT19	.
NM_002273.3	KRT8	KRT8	.
NM_002286.5	LAG3	LAG3	.
NM_002287.3	LAIR1	LAIR1	.
NM_005561.3	LAMP1	LAMP1	.
NM_015907.2	LAP3	LAP3	.
NM_178834.3	LAYN	LAYN	.
NM_005356.2	LCK	LCK	.
NM_005564.3	LCN2	LCN2	.
NM_005565.4	LCP2	LCP2	.
NM_001195800.1	LDLR	LDLR	.
NM_016269.3	LEF1	LEF1	.
NM_001177388.1	LGALS3	LGALS3	.
NM_001242333.1	LHX6	LHX6	.
NM_002309.3	LIF	LIF	.
NM_001081637.1	LILRB1	LILRB1	.
NM_005874.4	LILRB2	LILRB2	.
NM_001278429.3	LILRB4	LILRB4	.
NM_002317.4	LOX	LOX	.
NM_004525.2	LRP2	LRP2	.
NM_001128922.1	LRRC32	LRRC32	.
NM_007161.3	LST1	LST1	.
NM_000595.2	LTA	LTA	.
NM_002341.1	LTB	LTB	.
NM_002342.2	LTBR	LTBR	.
NM_002343.2	LTF	LTF	.
NM_015364.2	LY96	LY96	.
NM_006691.3	LYVE1	LYVE1	.
NM_005360.5	MAF	MAF	.
NM_005434.4	MALL	MALL	.
NM_005921.1	MAP3K1	MAP3K1	.
NM_002751.6	MAPK11	MAPK11	.
NM_002969.3	MAPK12	MAPK12	.
NM_002754.3	MAPK13	MAPK13	.
NM_001315.2	MAPK14	MAPK14	.
NM_001040056.1	MAPK3	MAPK3	.
NM_002750.2	MAPK8	MAPK8	.
NM_145021.4	MARCH8.	MARCHF8	DIFF
NM_001031849.2	MASP1	MASP1	.
NM_139208.1	MASP2	MASP2	.
NM_002385.2	MBP	MBP	.
NM_006500.2	MCAM	MCAM	.
NM_005915.4	MCM6	MCM6	.
NM_002397.3	MEF2C	MEF2C	.
NM_032445.2	MEGF11	MEGF11	.
NM_001040002.1	MEOX1	MEOX1	.
NM_006343.2	MERTK	MERTK	.
NM_001127500.1	MET	MET	.
NM_000247.2	MICA	MICA	.
NM_005931.3	MICB	MICB	.
NM_002415.1	MIF	MIF	.
NR_001458.3	MIR155HG	MIR155HG	.
NM_001354644.1	MME	MME	.
NM_002426.4	MMP12	MMP12	.
NM_004995.2	MMP14	MMP14	.
NM_004994.2	MMP9	MMP9	.
NM_024756.2	MMRN2	MMRN2	.
NM_025260.3	MPIG6B	MPIG6B	.
NM_002438.3	MRC1	MRC1	.
NM_152866.2	MS4A1	MS4A1	.
NM_000139.3	MS4A2	MS4A2	.
NM_001243266.1	MS4A4A	MS4A4A	.
NM_152851.2	MS4A6A	MS4A6A	.
NM_206939.1	MS4A7	MS4A7	.
NM_005946.2	MT1A	MT1A	.
NM_005953.3	MT2A	MT2A	.
NM_004958.3	MTOR	MTOR	.
NM_001044392.2	MUC1	MUC1	.
NM_001144925.2	MX1	MX1	.
NM_002463.1	MX2	MX2	.
NM_005375.2	MYB	MYB	.
NM_001080416.3	MYBL1	MYBL1	.
NM_002467.3	MYC	MYC	.
NM_002468.3	MYD88	MYD88	.
NM_181526.2	MYL9	MYL9	.
NM_003970.1	MYOM2	MYOM2	.
NM_000615.5	NCAM1	NCAM1	.
NM_004829.5	NCR1	NCR1	.
NM_145912.5	NFAM1	NFAM1	.
NM_172389.1	NFATC1	NFATC1	.
NM_012340.3	NFATC2	NFATC2	.
NM_005384.2	NFIL3	NFIL3	.
NM_003998.2	NFKB1	NFKB1	.
NM_001077493.1	NFKB2	NFKB2	.
NM_020529.1	NFKBIA	NFKBIA	.
NM_001005474.1	NFKBIZ	NFKBIZ	.
NM_005601.3	NKG7	NKG7	.
NM_032206.4	NLRC5	NLRC5	.
NM_001079821.2	NLRP3	NLRP3	.
NM_006169.2	NNMT	NNMT	.
NM_006092.2	NOD1	NOD1	.
NM_001293557.1	NOD2	NOD2	.
NM_000625.4	NOS2	NOS2	.
NM_001160110.1	NOS3	NOS3	.
NM_017617.3	NOTCH1	NOTCH1	.
NM_024408.3	NOTCH2	NOTCH2	.
NM_001143836.2	NOX4	NOX4	.
NM_015392.3	NPDC1	NPDC1	.
NM_004646.3	NPHS1	NPHS1	.
NM_014625.2	NPHS2	NPHS2	.
NM_006172.2	NPPA	NPPA	.
NM_002521.2	NPPB	NPPB	.
NM_173157.1	NR4A1	NR4A1	.
NM_198213.2	OASL	OASL	.
ENST00000453522.1	OR2I1P	OR2I1P	.
NM_003999.2	OSMR	OSMR	.
NM_001256796.1	P2RX4	P2RX4	.
NM_012387.2	PADI4	PADI4	.
NM_017734.4	PALMD	PALMD	.
NM_016734.1	PAX5	PAX5	.
NM_005018.2	PDCD1	PDCD1	.
NM_025239.3	PDCD1LG2	PDCD1LG2	.
NM_002607.5	PDGFA	PDGFA	.
NM_002609.3	PDGFRB	PDGFRB	.
NM_006474.4	PDPN	PDPN	.
NM_000442.3	PECAM1	PECAM1	.
NM_002619.3	PF4	PF4	.
NM_000444.5	PHEX	PHEX	.
NM_005026.3	PIK3CD	PIK3CD	.
NM_002649.2	PIK3CG	PIK3CG	.
NM_006221.2	PIN1	PIN1	.
NM_015900.2	PLA1A	PLA1A	.
NM_004585.4	PLAAT4	PLAAT4	.
NM_000930.3	PLAT	PLAT	.
NM_002658.2	PLAU	PLAU	.
NM_001005376.2	PLAUR	PLAUR	.
NM_006622.2	PLK2	PLK2	.
NM_001284244.1	PNOC	PNOC	.
NM_006235.2	POU2AF1	POU2AF1	.
NM_002704.2	PPBP	PPBP	.
NM_014634.3	PPM1F	PPM1F	.
NM_000944.4	PPP3CA	PPP3CA	.
NM_182907.1	PRDM1	PRDM1	.
NM_001083116.1	PRF1	PRF1	.
NM_002763.3	PROX1	PROX1	.
NM_000021.2	PSEN1	PSEN1	.
NM_002801.3	PSMB10	PSMB10	.
NM_004159.4	PSMB8	PSMB8	.
NM_002800.4	PSMB9	PSMB9	.
NM_006263.2	PSME1	PSME1	.
NM_002818.2	PSME2	PSME2	.
NM_001321135.1	PSTPIP1	PSTPIP1	.
NM_000958.2	PTGER4	PTGER4	.
NM_000963.1	PTGS2	PTGS2	.
NM_002828.3	PTPN2	PTPN2	.
NM_012411.5	PTPN22	PTPN22	.
NM_002831.5	PTPN6	PTPN6	.
NM_001199797.1	PTPN7	PTPN7	.
NM_080921.2	PTPRC	PTPRC	.
NM_030671.2	PTPRO	PTPRO	.
NM_002852.3	PTX3	PTX3	.
NM_006505.4	PVR	PVR	.
NM_001172666.1	RAB40C	RAB40C	.
NM_002880.3	RAF1	RAF1	.
NM_000536.3	RAG2	RAG2	.
NM_005856.2	RAMP3	RAMP3	.
NM_012294.3	RAPGEF5	RAPGEF5	.
NM_206963.1	RARRES1	RARRES1	.
NM_017805.2	RASIP1	RASIP1	.
NM_005447.3	RASSF9	RASSF9	.
NM_002908.3	REL	REL	.
NM_021975.2	RELA	RELA	.
NM_006509.3	RELB	RELB	.
NM_152869.3	RGN	RGN	.
NM_001195303.2	RGS5	RGS5	.
NM_020663.4	RHOJ	RHOJ	.
NM_021205.5	RHOU	RHOU	.
NM_173647.3	RNF149	RNF149	.
NM_019055.5	ROBO4	ROBO4	.
NM_134261.2	RORA	RORA	.
NM_001001523.1	RORC	RORC	.
NM_000981.3	RPL19	RPL19	.
NM_001010.2	RPS6	RPS6	.
NM_003161.2	RPS6KB1	RPS6KB1	.
NM_007008.2	RTN4	RTN4	.
NM_001754.4	RUNX1	RUNX1	.
NM_002957.4	RXRA	RXRA	.
NM_005621.1	S100A12	S100A12	.
NM_002964.4	S100A8	S100A8	.
NM_002965.3	S100A9	S100A9	.
NM_006272.2	S100B	S100B	.
NM_001400.3	S1PR1	S1PR1	.
NM_015474.2	SAMHD1	SAMHD1	.
NM_003357.3	SCGB1A1	SCGB1A1	.
NM_002997.4	SDC1	SDC1	.
NM_000450.2	SELE	SELE	.
NM_000655.4	SELL	SELL	.
NM_003005.2	SELP	SELP	.
NM_003006.4	SELPLG	SELPLG	.
NM_001146029.1	SEMA7A	SEMA7A	.
NM_001174071.2	SERINC5	SERINC5	.
NM_001085.4	SERPINA3	SERPINA3	.
NM_000602.2	SERPINE1	SERPINE1	.
NM_000062.2	SERPING1	SERPING1	.
NM_013376.3	SERTAD1	SERTAD1	.
NM_001098668.2	SFTPA2	SFTPA2	.
NM_000542.3	SFTPB	SFTPB	.
NM_001317779.1	SFTPC	SFTPC	.
NM_003019.4	SFTPD	SFTPD	.
NM_002351.4	SH2D1A	SH2D1A	.
NM_053282.5	SH2D1B	SH2D1B	.
NM_020859.3	SHROOM3	SHROOM3	.
NM_021805.2	SIGIRR	SIGIRR	.
NM_003830.3	SIGLEC5	SIGLEC5	.
NM_001039508.1	SIRPG	SIRPG	.
NM_003036.3	SKI	SKI	.
NM_001045556.2	SLA	SLA	.
NM_001184714.2	SLAMF6	SLAMF6	.
NM_021181.4	SLAMF7	SLAMF7	.
NM_020125.2	SLAMF8	SLAMF8	.
NM_000578.3	SLC11A1	SLC11A1	.
NM_001126107.1	SLC12A3	SLC12A3	.
NM_025243.3	SLC19A3	SLC19A3	.
NM_003058.3	SLC22A2	SLC22A2	.
NM_014252.3	SLC25A15	SLC25A15	.
NM_000342.3	SLC4A1	SLC4A1	.
NM_003064.3	SLPI	SLPI	.
NM_001003652.3	SMAD2	SMAD2	.
NM_005902.3	SMAD3	SMAD3	.
NM_005359.3	SMAD4	SMAD4	.
NM_005903.5	SMAD5	SMAD5	.
NM_003072.3	SMARCA4	SMARCA4	.
NM_003745.1	SOCS1	SOCS1	.
NM_003955.3	SOCS3	SOCS3	.
NM_000636.2	SOD2	SOD2	.
NM_025237.2	SOST	SOST	.
NM_031439.3	SOX7	SOX7	.
NM_001206704.1	SP100	SP100	.
NM_001005176.2	SP140	SP140	.
NM_003121.3	SPIB	SPIB	.
NM_030964.3	SPRY4	SPRY4	.
NM_005417.3	SRC	SRC	.
NM_005418.3	ST5	DENND2B	DIFF
NM_005668.4	ST8SIA4	ST8SIA4	.
NM_007315.3	STAT1	STAT1	.
NM_003150.3	STAT3	STAT3	.
NM_003151.2	STAT4	STAT4	.
NM_003152.3	STAT5A	STAT5A	.
NM_012448.3	STAT5B	STAT5B	.
NM_003153.3	STAT6	STAT6	.
NM_003177.5	SYK	SYK	.
NM_004180.2	TANK	TANK	.
NM_000593.5	TAP1	TAP1	.
NM_000544.3	TAP2	TAP2	.
NM_003190.4	TAPBP	TAPBP	.
NM_013254.2	TBK1	TBK1	.
NM_013351.1	TBX21	TBX21	.
NM_201633.2	TCF7	TCF7	.
NR_049726.1	TCL1A	TCL1A	.
NM_000459.3	TEK	TEK	.
NM_003226.3	TFF3	TFF3	.
NM_001128148.1	TFRC	TFRC	.
NM_000660.3	TGFB1	TGFB1	.
NM_003238.2	TGFB2	TGFB2	.
NM_000358.2	TGFBI	TGFBI	.
NM_004612.2	TGFBR1	TGFBR1	.
NM_001024847.1	TGFBR2	TGFBR2	.
NM_003244.2	TGIF1	TGIF1	.
NM_000361.2	THBD	THBD	.
NM_003246.2	THBS1	THBS1	.
NM_001010923.2	THEMIS	THEMIS	.
NM_173799.2	TIGIT	TIGIT	.
NM_003254.2	TIMP1	TIMP1	.
NM_015508.3	TIPARP	TIPARP	.
NM_003264.3	TLR2	TLR2	.
NM_003265.2	TLR3	TLR3	.
NR_024168.1	TLR4	TLR4	.
NM_003268.5	TLR5	TLR5	.
NM_016562.3	TLR7	TLR7	.
NM_016610.2	TLR8	TLR8	.
NM_017442.2	TLR9	TLR9	.
NM_014220.2	TM4SF1	TM4SF1	.
NM_138786.3	TM4SF18	TM4SF18	.
NM_001167959.1	TMEM178A	TMEM178A	.
NM_002160.3	TNC	TNC	.
NM_000594.2	TNF	TNF	.
NM_006290.2	TNFAIP3	TNFAIP3	.
NM_007115.2	TNFAIP6	TNFAIP6	.
NM_003820.3	TNFRSF14	TNFRSF14	.
NM_001192.2	TNFRSF17	TNFRSF17	.
NM_148901.1	TNFRSF18	TNFRSF18	.
NM_001065.2	TNFRSF1A	TNFRSF1A	.
NM_001066.2	TNFRSF1B	TNFRSF1B	.
NM_003327.3	TNFRSF4	TNFRSF4	.
NM_001561.4	TNFRSF9	TNFRSF9	.
NM_001190942.1	TNFSF10	TNFSF10	.
NM_172014.2	TNFSF14	TNFSF14	.
NM_005092.2	TNFSF18	TNFSF18	.
NM_003326.2	TNFSF4	TNFSF4	.
NM_001244.3	TNFSF8	TNFSF8	.
NM_003811.3	TNFSF9	TNFSF9	.
NM_001098798.1	TOX2	TOX2	.
NM_000546.2	TP53	TP53	.
NM_000367.2	TPMT	TPMT	.
NM_003294.3	TPSAB1/B2	TPSAB1	DIFF
NM_004295.2	TRAF4	TRAF4	.
NM_145803.2	TRAF6	TRAF6	.
NM_016388.2	TRAT1	TRAT1	.
ENST00000390477.1	TRDC	TRDC	.
NM_001251987.1	TRDN	TRDN	.
ENST00000535880.1	TRDV3	TRDV3	.
NM_001242589.2	TREM1	TREM1	.
NM_025195.2	TRIB1	TRIB1	.
NM_006074.4	TRIM22	TRIM22	.
NM_003331.4	TYK2	TYK2	.
NM_001008389.1	UMOD	UMOD	.
NM_001078.3	VCAM1	VCAM1	.
NM_004385.3	VCAN	VCAN	.
NM_001025366.1	VEGFA	VEGFA	.
NM_005429.2	VEGFC	VEGFC	.
NM_030938.3	VMP1	VMP1	.
NM_022153.1	VSIR	VSIR	.
NM_000552.3	VWF	VWF	.
NM_173701.1	WARS	WARS1	DIFF
NM_003395.1	WNT9A	WNT9A	.
NM_199139.2	XAF1	XAF1	.
NM_001079539.1	XBP1	XBP1	.
NM_002995.2	XCL1/2	XCL1	DIFF
NM_001079.3	ZAP70	ZAP70	.
NM_001128128.1	ZEB1	ZEB1	.

## Sheet: TABLE S2
TABLE S2. Analyzed gene sets
Microarray-based gene sets [a]	Cell type gene sets [b]	Hallmark gene sets [c]
ABMR-RATS	Cytotoxic cells	HALLMARK_ADIPOGENESIS
AMR	Exhausted CD8	HALLMARK_ALLOGRAFT_REJECTION
ENDAT	Macrophages	HALLMARK_ANDROGEN_RESPONSE
DSAST	Neutrophils	HALLMARK_ANGIOGENESIS
Eculizumab Response	T-cells	HALLMARK_APICAL_JUNCTION
CAMR-NHP	Treg	HALLMARK_APICAL_SURFACE
TCMR-RATS	CD8 T cells	HALLMARK_APOPTOSIS
TCMR	NK cells	HALLMARK_BILE_ACID_METABOLISM
TCMR	DC	HALLMARK_CHOLESTEROL_HOMEOSTASIS
TCMR-NHP	B-cells	HALLMARK_COAGULATION
QCAT	Mast cells	HALLMARK_COMPLEMENT
QCMAT	NK CD56dim cells	HALLMARK_DNA_REPAIR
AMAT1	CD45	HALLMARK_E2F_TARGETS
BAT	Th1 cells	HALLMARK_EPITHELIAL_MESENCHYMAL_TRANSITION
GRIT1		HALLMARK_ESTROGEN_RESPONSE_EARLY
GRIT2		HALLMARK_ESTROGEN_RESPONSE_LATE
GRIT3		HALLMARK_FATTY_ACID_METABOLISM
IRITD1		HALLMARK_G2M_CHECKPOINT
IRITD3		HALLMARK_GLYCOLYSIS
IRITD5		HALLMARK_HEDGEHOG_SIGNALING
KT1		HALLMARK_HEME_METABOLISM
KT2		HALLMARK_HYPOXIA
AKI		HALLMARK_IL2_STAT5_SIGNALING
eGFR Later		HALLMARK_IL6_JAK_STAT3_SIGNALING
GoCAR		HALLMARK_INFLAMMATORY_RESPONSE
TOL NHP		HALLMARK_INTERFERON_ALPHA_RESPONSE
Heart		HALLMARK_INTERFERON_GAMMA_RESPONSE
Lung		HALLMARK_KRAS_SIGNALING_DN
Liver		HALLMARK_KRAS_SIGNALING_UP
Virus		HALLMARK_MITOTIC_SPINDLE
		HALLMARK_MTORC1_SIGNALING
		HALLMARK_MYC_TARGETS_V1
		HALLMARK_MYC_TARGETS_V2
		HALLMARK_MYOGENESIS
		HALLMARK_NOTCH_SIGNALING
		HALLMARK_OXIDATIVE_PHOSPHORYLATION
		HALLMARK_P53_PATHWAY
		HALLMARK_PANCREAS_BETA_CELLS
		HALLMARK_PEROXISOME
		HALLMARK_PI3K_AKT_MTOR_SIGNALING
		HALLMARK_PROTEIN_SECRETION
		HALLMARK_REACTIVE_OXYGEN_SPECIES_PATHWAY
		HALLMARK_SPERMATOGENESIS
		HALLMARK_TGF_BETA_SIGNALING
		HALLMARK_TNFA_SIGNALING_VIA_NFKB
		HALLMARK_UNFOLDED_PROTEIN_RESPONSE
		HALLMARK_UV_RESPONSE_DN
		HALLMARK_UV_RESPONSE_UP
		HALLMARK_WNT_BETA_CATENIN_SIGNALING
		HALLMARK_XENOBIOTIC_METABOLISM
[a]: Gene lists are available in [DOI: 10.1111/ajt.16059]
[b]: Gene lists are available in [DOI: 10.1681/ASN.2022040444]
[c]: Gene lists are available in [https://www.gsea-msigdb.org/gsea/msigdb/human/collections.jsp]

## Sheet: TABLE S7
TABLE S7. Normalized gene expression counts across the samples
Gene	Case1-1	Case1-2	Case2	AMR1-1	AMR1-2	AMR1-3	NR1	NR2	NR3	AMR2-1	AMR2-2	AMR2-3
ABCA1	998.82	1160.44	1474.79	1324.55	1075.33	1389.04	1056.91	835.6	878.55	1232.9	1227.85	1763
ABCB1	2346.92	2505.92	2186.84	1872.7	1961.49	2152.64	2746.37	2842.83	2705.26	2061.19	1666.9	2424.95
ABCC2	226.26	1018.2	880.18	3595.47	1019.81	2098.85	1256.19	1397.63	1404.84	858.83	403.08	1051.44
ABCE1	1711.15	1775.42	1912.41	1478.3	1774.39	1526.15	1711.7	1638.49	1343.66	2460.07	1878.98	1676.87
ACKR1	246.91	697.34	611.92	515.68	381.4	271.06	65.83	131.83	155.04	830.2	1349.39	500.91
ACTA2	4120.01	3541.22	7204.6	5579.9	3856.17	10390.9	7192.86	8608.78	10217.8	4158.64	8835.54	9833.68
ACVR1	908.48	886.64	713.29	983.62	971.49	838.49	1232.17	1119.09	1095.81	1141.29	1033.13	1016.79
ACVRL1	2800.3	1754.03	1881.5	2144.87	2797.29	2437.41	1631.63	2191.6	1594.68	3416.23	2195.24	2575.69
ADAM8	69.68	145.46	127.33	97.41	91.5	185.63	86.3	68.39	82.27	196.58	181.08	70.22
ADAMDEC1	12.9	66.31	38.32	69.71	35.98	81.21	18.68	18.83	25.31	108.79	32.25	28.09
ADAMTS1	1390.25	1962.59	3572.63	3351	4187.19	4155.51	5098.61	2107.34	1425.93	2040.2	9223.74	9161.44
ADGRL4	880.09	872.74	909.85	752.52	1128.78	992.47	522.23	998.16	814.21	1475.28	1045.53	1484.93
ADORA2A	358.75	395.73	543.93	367.66	310.47	124.45	178.82	189.32	123.4	156.5	529.59	222.83
AGER	119.58	207.49	264.55	142.29	119.25	224.65	139.68	146.7	129.73	248.11	197.2	132.01
AGR2	183.25	305.89	448.74	308.46	347.48	455.63	312.27	749.37	295.31	482.85	875.62	808.94
AGR3	27.53	33.16	27.2	41.06	40.09	50.63	47.15	50.55	33.75	72.52	60.77	93.63
AGT	523.07	1435.31	954.35	3701.47	1372.43	1653.77	1999.95	1552.26	2513.31	893.18	1100.1	2530.75
AHR	427.57	655.62	719.47	678.99	633.27	576.92	497.32	470.83	502.03	761.5	667.25	698.46
AICDA	114.42	202.14	315.23	129.88	194.3	10.55	47.15	19.82	32.7	47.71	168.67	120.78
AIM2	116.14	343.32	490.77	209.14	191.21	187.74	63.17	73.35	68.55	763.4	468.81	175.08
AIRE	71.41	141.18	192.85	147.07	106.92	15.82	38.26	42.62	27.42	36.26	166.19	74.9
AKR1C3	567.8	510.17	459.87	2407.48	946.82	1656.93	612.97	1031.86	795.23	898.91	492.38	620.75
ALAS1	923.97	1150.82	1301.72	1117.32	1210	1390.09	1228.61	1036.82	1191.79	877.91	1066.62	1161.92
ALDH3A2	3707.06	3042.82	1934.66	3098.88	3127.29	3564.88	4273.01	4470.42	4715.48	4164.37	2198.96	2397.8
ALOX15	73.99	173.26	189.14	113.64	97.66	25.31	42.7	35.68	17.93	97.33	142.63	60.86
ALOX5	702.01	1662.05	2066.93	1247.19	794.67	984.03	764.21	565	361.76	1895.15	1492.02	1370.7
ANKRD1	147.11	304.82	411.66	243.52	210.75	76.99	85.41	52.53	23.2	272.92	3428.05	221.9
ANKRD22	90.33	200	421.55	212.96	175.79	105.47	44.48	47.58	24.26	353.07	293.94	150.74
ANXA1	1755.89	2713.41	3842.12	3413.07	1905.98	3516.37	2856.68	2222.32	3015.34	5992.72	4297.47	4172.04
AOAH	421.55	1057.77	1314.08	673.26	440	1314.16	341.63	531.3	274.22	3717.78	979.8	638.54
APOE	6676.84	27152.2	23989.8	32196.9	16135	22560	35539.1	57735.8	64050.8	28492.1	15243.9	24560.3
APOL1	2366.7	1649.22	2568.83	2923.17	2371.68	3545.9	2069.34	2617.82	1520.85	5475.51	5849.02	3852.77
APOL2	868.05	905.89	1656.51	1061.93	978.69	1348.96	949.26	1049.71	866.95	2734.89	2154.31	1551.41
APOLD1	581.57	325.14	372.1	569.16	725.79	272.11	248.21	319.17	223.59	393.15	284.02	608.58
AQP1	17831.6	7969.09	3676.47	9360.63	11969.4	7518.95	13583.3	11187	13306.9	15090.6	7570.49	14238.9
AQP2	4964.83	1671.68	806.01	1205.17	3552.89	862.74	2975.9	1748.52	6339.69	895.09	1026.93	1086.08
AREG	68.82	108.02	171.83	67.8	103.83	35.86	36.48	31.72	33.75	45.8	48.37	56.18
ARG1	10.32	16.04	25.96	8.59	11.31	11.6	10.68	10.9	16.87	28.63	14.88	10.3
ARG2	2218.73	1040.66	1096.51	3748.26	2001.59	3872.86	1095.17	1661.29	1678	1011.51	932.67	997.13
ARHGDIB	2692.76	6362.65	5263.76	5295.32	3523.08	4422.35	3062.19	4093.75	2944.67	8907.01	6350.08	4783.42
ARRB2	338.96	654.55	610.68	747.74	387.57	678.17	413.69	466.87	355.43	946.62	703.22	574.87
ASB15	168.62	472.73	582.25	507.09	401.96	302.7	159.25	505.52	393.4	465.68	380.76	346.42
ATF3	331.22	482.36	793.64	1952.92	375.23	756.22	405.68	316.2	304.8	956.16	1252.65	749.02
ATM	1368.75	2118.75	1751.7	1520.32	1455.7	1467.09	1389.64	1354.01	1143.28	2168.07	1609.84	1164.72
ATXN3	1015.16	1125.15	1312.85	785.94	1012.62	705.59	929.69	1062.59	917.57	824.48	1061.65	886.65
AXL	533.39	541.18	496.95	626.46	504.77	552.66	532.01	505.52	543.16	639.35	910.34	836.09
B2M	85661.6	78825.7	69173	111124	63221.2	175088	61893.3	92796.4	61924.6	283568	113311	81462.4
B3GAT1	23.23	36.36	63.05	37.24	32.9	37.97	20.46	18.83	20.04	51.53	50.85	37.45
BASP1	836.22	785.04	1111.35	630.28	610.65	324.85	450.17	541.21	496.76	828.29	902.9	595.47
BATF	160.88	350.81	336.25	153.75	190.19	158.2	135.23	50.55	61.17	293.91	296.42	117.03
BATF3	110.98	265.24	363.44	117.46	171.68	137.11	113.88	119.94	85.43	194.67	223.25	177.89
BAX	1771.37	2755.12	3046.01	2264.24	2295.61	1979.67	2297.98	1831.78	1879.44	2555.49	3201.09	2531.68
BCL2	623.72	1130.5	1116.29	601.63	722.71	567.43	847.84	704.76	601.17	353.07	844.61	821.11
BCL2A1	51.62	157.22	221.28	66.85	68.88	61.17	25.8	43.61	24.26	263.37	141.39	87.07
BCL2L1	1891.81	2166.87	1820.93	1993.03	1696.26	2075.65	2858.46	2078.6	2521.74	1771.1	2163	2561.65
BCL2L11	363.05	457.76	379.51	319.92	288.88	272.11	310.49	253.75	278.44	267.19	298.9	243.43
BCL3	400.9	1036.38	1880.27	572.03	666.17	968.21	760.66	560.04	541.05	769.13	1549.07	1626.31
BCL6	423.27	554.02	787.46	548.15	656.92	482	416.36	323.14	300.58	486.67	858.25	575.81
BDNF	118.72	208.56	354.79	175.71	132.62	39.02	37.37	35.68	29.53	83.97	155.03	96.44
BIRC3	234.86	582.9	773.86	275.99	374.21	264.73	193.94	117.96	114.96	263.37	525.87	300.54
BKPyVgp4	25.81	38.5	42.03	42.97	22.62	41.13	27.58	37.67	23.2	62.98	45.89	23.41
BKPyVgp5	6.88	12.83	12.36	7.64	8.22	12.66	3.56	7.93	7.38	3.82	7.44	13.11
BLK	11.18	9.63	18.54	18.14	19.53	16.88	16.01	13.88	23.2	28.63	19.84	16.85
BLNK	659.85	483.43	651.48	478.44	438.97	634.93	653.9	661.15	625.43	643.17	648.65	666.63
BMP2	400.04	503.75	699.69	467.94	472.9	253.13	328.28	474.8	219.37	349.26	440.29	556.15
BMP4	866.33	744.4	792.41	448.84	633.27	397.62	530.23	611.58	594.84	351.17	646.17	442.86
BMP6	1301.64	342.25	321.41	310.37	757.66	307.97	358.53	225.01	195.12	225.2	581.68	459.71
BMP7	445.64	433.16	583.49	405.86	330	279.5	352.3	460.92	460.9	347.35	339.83	354.85
BMPER	22.37	44.92	132.27	32.47	18.5	28.48	41.81	48.57	107.58	68.71	75.66	35.58
BMPR1A	1884.93	2112.33	2405.65	1623.45	2231.87	1112.71	1675.22	1582.98	1495.54	1137.47	2197.72	1731.17
BMPR1B	639.21	326.21	351.08	256.89	412.24	249.96	239.32	313.23	362.81	148.86	209.6	270.58
BRWD1	1838.47	2178.64	2483.53	1409.54	1655.14	1420.68	1807.78	1739.6	1519.8	1742.47	1531.71	1439.05
BST2	3437.78	2412.87	2055.81	3281.28	2843.55	2961.6	2649.39	3458.38	2426.82	7326.77	5343	2852.83
BTG2	870.63	1233.17	1131.13	1491.67	1221.31	1280.4	1179.68	1052.68	1203.39	1503.91	1250.17	1290.19
BTK	135.93	253.48	323.89	226.33	201.5	206.72	72.06	105.07	92.81	364.53	257.97	172.27
BTLA	157.44	1062.05	543.93	372.44	441.03	187.74	96.08	74.34	93.87	713.78	395.64	199.43
C1QA	1028.07	1963.66	2076.82	2743.63	1047.57	3069.17	1087.16	1268.77	1192.85	7389.75	4840.7	3242.32
C1QB	3186.57	4894.18	6314.53	6986.57	2628.69	7110.78	2501.71	2704.06	2874.01	22226.5	13885.8	7925.56
C1S	2172.27	2297.36	2320.36	2929.85	2381.96	2671.55	2127.17	1506.66	1740.23	3740.68	2956.76	2549.47
C3	184.11	603.22	4321.77	660.84	828.6	398.68	310.49	112.01	1007.22	188.94	888.02	815.49
C3AR1	388.86	881.3	684.86	916.77	429.72	624.38	406.57	328.1	339.61	1246.26	845.85	668.5
C5	220.24	231.02	210.15	262.62	169.63	260.51	266.01	268.62	216.21	326.36	126.51	220.02
C5AR1	424.99	593.59	700.93	678.03	332.06	290.04	420.81	378.65	343.83	467.58	577.96	515.89
C9	206.47	386.1	661.37	279.81	375.23	87.54	146.79	153.64	90.7	183.22	338.59	319.27
CALHM6	560.06	1126.22	1456.25	1451.56	483.18	2013.42	493.76	615.55	272.11	6910.71	3540.91	1532.68
CARD16	135.07	296.26	411.66	220.6	218.97	112.85	101.42	126.88	70.66	494.3	254.25	188.19
CARD8	699.43	1358.31	1740.58	1251.97	980.75	1293.06	859.41	1166.67	1049.41	1313.05	1500.7	744.34
CASP1	351	607.49	825.78	428.78	395.79	497.82	317.61	426.23	247.85	1689.03	790.04	513.08
CASP3	707.17	1064.19	1021.1	1180.35	897.48	921.81	809.59	760.27	672.89	1669.95	1137.31	929.72
CASP4	854.28	1381.84	2248.66	1070.52	1055.79	1353.18	868.3	1118.1	747.77	2607.02	1970.76	1440.93
CASP8	960.1	2133.72	1845.65	1495.49	1243.92	1955.41	1170.79	1018.98	826.87	1849.35	1953.39	1343.55
CAV1	368.21	313.37	469.76	243.52	248.78	429.26	291.81	345.94	388.12	618.36	530.83	527.12
CCL13	35.27	248.13	133.51	86.9	103.83	25.31	61.39	32.71	32.7	263.37	147.59	143.25
CCL15	260.67	610.7	710.82	817.46	509.91	511.53	568.49	543.19	646.52	431.32	541.99	647.9
CCL18	30.11	1501.62	608.21	170.94	162.43	175.08	51.6	31.72	89.65	248.11	172.39	94.56
CCL19	639.21	6707.04	3083.09	1583.34	3349.34	825.83	1087.16	360.81	719.29	6901.17	4773.72	578.62
CCL2	995.37	1736.92	4237.71	448.84	678.5	1815.14	1878.06	1377.8	635.97	3463.94	3594.25	4755.33
CCL20	57.64	192.52	238.59	170.94	157.29	51.68	40.92	32.71	13.71	59.16	138.91	294.93
CCL21	395.74	3734.81	1945.79	1123.05	1409.44	915.48	1108.51	1129.99	923.9	3444.86	2391.2	836.09
CCL22	137.65	282.36	478.41	185.26	216.92	64.34	114.77	86.24	68.55	156.5	222	154.49
CCL3	353.59	805.36	1587.29	838.47	281.68	497.82	161.03	140.75	85.43	1206.18	1565.2	587.98
CCL4L2	153.13	339.04	750.38	419.23	223.08	155.04	75.62	53.53	31.64	219.48	439.05	272.46
CCL5	548.02	2921.96	2371.04	2833.4	892.34	6057.14	693.93	677.01	589.57	9036.79	7457.63	1056.12
CCR1	135.93	289.84	331.3	173.8	122.34	124.45	106.76	163.55	150.82	463.77	353.47	267.77
CCR10	155.72	219.25	289.27	209.14	144.95	62.23	104.98	86.24	76.99	62.98	318.74	142.31
CCR2	153.99	736.91	733.07	398.22	333.08	338.56	217.97	224.02	113.91	669.89	421.69	420.39
CCR3	120.44	247.06	430.2	205.32	191.21	31.64	30.25	43.61	8.44	20.99	217.04	112.35
CCR4	130.77	486.64	338.72	212.96	372.15	79.1	58.72	46.59	63.28	93.52	171.15	114.23
CCR5	109.26	422.47	457.4	337.11	158.32	299.53	111.21	117.96	116.02	1051.59	866.93	185.38
CCR6	86.03	289.84	322.65	200.54	224.11	66.45	82.74	87.23	53.79	72.52	124.03	107.67
CCR7	69.68	217.12	186.67	110.78	93.55	32.7	28.47	20.82	26.37	99.24	112.86	37.45
CD14	1342.94	2500.57	3043.53	1293.99	819.35	1358.45	1433.23	1668.23	1174.92	4378.12	2437.09	1935.28
CD160	82.59	126.2	217.57	122.24	114.11	48.52	38.26	37.67	25.31	209.94	152.55	56.18
CD163	1645.77	2996.83	2811.13	5959.02	2467.29	6425.23	1179.68	1104.22	1151.71	3645.25	2709.95	3392.12
CD19	83.45	148.67	229.93	134.65	96.64	24.26	52.49	35.68	20.04	61.07	142.63	65.54
CD1D	89.47	191.45	299.16	171.89	131.59	226.76	137.01	159.59	83.32	398.88	214.56	138.57
CD2	80.01	649.21	278.15	254.98	181.96	379.69	83.63	63.44	72.77	900.82	463.85	97.37
CD207	76.57	124.07	143.4	115.55	92.52	26.37	48.93	47.58	39.02	62.98	89.3	58.99
CD209	289.06	1086.65	995.14	404.91	572.62	225.71	299.81	490.66	396.56	1603.15	974.84	855.75
CD22	160.88	346.53	456.16	184.31	161.4	35.86	141.46	152.65	63.28	1.91	245.57	85.2
CD24	51245.9	22034.5	13060.5	19331.5	31204	11470.9	37302.4	17259.2	17007.8	13626.8	22515.5	24258.9
CD244	120.44	206.42	323.89	148.02	133.64	66.45	49.82	67.4	34.8	154.59	240.61	92.69
CD247	215.94	1226.75	768.92	521.41	553.08	595.91	164.59	161.57	162.42	1689.03	1206.76	263.09
CD27	42.16	717.66	357.26	227.28	215.89	207.78	64.06	38.66	60.12	366.43	266.65	71.16
CD274	106.68	192.52	368.39	161.39	138.78	118.13	91.63	93.18	41.13	209.94	295.18	203.17
CD276	633.19	762.58	979.07	641.74	775.14	489.38	658.34	691.87	622.26	480.94	1062.89	1024.28
CD28	129.05	1063.12	354.79	312.28	344.39	208.83	119.21	83.26	203.55	580.19	363.39	222.83
CD34	511.88	679.15	694.75	628.37	542.8	760.44	680.59	904.99	800.5	675.61	697.02	1006.49
CD38	206.47	363.64	420.31	190.99	102.8	507.31	113.88	186.35	83.32	1356.95	888.02	237.81
CD3D	179.8	1929.44	929.63	774.48	704.21	1033.61	209.07	151.66	223.59	2280.67	1179.48	271.52
CD3E	120.44	1158.3	494.48	498.5	431.78	733.02	125.44	97.14	175.08	1221.45	679.66	152.61
CD3G	75.71	464.18	309.05	258.8	234.39	315.36	52.49	63.44	45.35	490.49	287.74	95.5
CD4	561.78	1675.96	1314.08	1381.84	762.8	1230.83	554.26	619.51	588.51	3754.04	1361.79	837.97
CD40	563.5	825.68	1258.46	485.13	608.6	747.78	527.57	712.69	432.42	1366.49	1220.41	1057.99
CD40LG	86.03	401.07	253.42	157.57	260.09	85.43	48.93	37.67	51.68	330.17	226.97	76.77
CD44	609.1	2518.75	2950.82	1239.55	1804.2	2091.47	1239.29	1986.41	1278.27	1513.45	2551.2	1715.25
CD45R0	464.57	1687.72	1255.98	1188.94	761.78	991.42	562.26	580.86	567.42	3588	1763.64	739.66
CD45RA	31.83	97.33	49.45	33.42	57.57	81.21	31.14	43.61	31.64	171.77	91.78	35.58
CD45RB	86.89	517.65	270.73	280.76	179.91	509.42	116.54	159.59	145.55	1566.89	446.49	191.94
CD46	10380.5	7731.65	5260.05	6818.5	7642.42	7822.7	9383.19	10118.4	10439.2	10922.4	5896.15	7646.55
CD47	1492.63	1438.52	1327.68	1076.25	1572.9	1481.85	1344.27	1372.84	1353.16	2389.45	1785.96	1356.66
CD48	441.34	2565.81	2048.39	1324.55	1090.75	1991.27	446.61	457.95	441.91	3000.18	2194	626.37
CD5	80.87	593.59	132.27	239.7	298.13	313.25	112.99	76.32	100.19	662.25	432.85	92.69
CD55	611.68	721.93	908.61	614.05	631.21	635.98	655.68	727.56	660.23	1118.39	683.38	749.96
CD58	972.15	1250.28	1008.74	1084.85	1143.18	1177.04	1296.23	1132.97	1029.37	1698.57	1204.28	1205.92
CD59	22624.3	17142.5	13112.4	19123.3	22729.9	20916.8	20614.2	19125.7	19354.5	19743.5	24929	28835.4
CD6	105.82	438.51	532.8	433.56	409.16	344.89	118.32	106.06	128.67	606.91	826.01	156.36
CD68	917.95	1820.35	1927.24	2779.92	1289.16	2694.76	1082.71	1383.75	1698.04	3355.16	2497.86	1965.24
CD69	129.91	633.16	440.09	325.65	382.43	357.54	98.75	66.41	50.62	528.66	372.08	146.99
CD7	38.71	547.6	164.42	189.08	191.21	374.42	91.63	81.28	67.5	622.17	482.46	130.14
CD70	172.92	343.32	577.31	251.16	193.27	53.79	72.06	49.56	55.9	198.48	497.34	152.61
CD72	167.76	480.22	698.46	339.97	226.17	177.19	105.87	139.76	117.07	799.67	620.13	172.27
CD74	44237.8	89525.3	82564.8	100982	46482.7	110865	57257.3	71688.3	48403.6	199872	150275	77543.1
CD79A	94.63	210.7	262.08	101.23	121.31	17.93	45.37	33.7	35.86	45.8	141.39	81.46
CD80	37.85	290.91	461.1	131.79	170.65	65.39	1	37.67	6.33	1.91	229.45	74.9
CD81	23731.5	12126.4	9086.1	19719.2	20526.8	18153.5	19089.3	21239.9	18078.3	28469.2	15387.8	20342.4
CD82	612.54	665.25	678.68	554.84	536.64	397.62	417.25	339.99	372.3	356.89	654.85	393.23
CD83	830.2	775.41	902.43	640.79	870.75	631.76	558.7	896.07	703.47	862.65	715.62	582.36
CD84	604.8	2232.12	1846.89	1611.99	967.38	1423.84	491.98	444.07	619.1	2303.57	1380.4	850.14
CD86	156.58	297.33	368.39	333.29	187.1	232.03	124.55	139.76	90.7	696.61	344.79	242.49
CD8A	296.81	1348.68	1139.78	1236.69	432.8	1832.01	240.21	269.61	205.66	2416.17	2864.98	454.09
CD8B	260.67	704.82	1027.29	463.16	466.73	332.23	140.57	142.74	136.05	471.4	902.9	279.95
CD96	77.43	714.45	369.63	320.87	249.81	382.86	96.08	75.33	106.52	931.35	600.28	115.16
CDH13	213.36	241.71	278.15	188.13	179.91	92.81	165.48	108.04	318.51	200.39	370.83	209.73
CDH5	353.59	576.48	583.49	396.31	402.99	359.65	294.48	526.34	351.21	521.02	506.02	548.66
CDKN1A	751.91	734.77	767.68	2548.82	1129.81	1441.77	1234.84	483.72	926.01	1532.53	2186.56	1678.74
CEACAM3	71.41	131.55	215.1	140.38	90.47	20.04	31.14	20.82	22.15	49.62	135.19	47.75
CETP	163.46	275.94	128.57	113.64	255.98	228.87	427.92	622.49	411.33	238.56	106.66	252.79
CFB	1362.72	1115.52	2188.08	2845.82	1928.6	2087.25	1685.01	1101.25	1059.96	1763.46	4071.74	2682.42
CFH	966.12	1925.16	2746.85	2417.03	1778.5	1720.21	2241.93	2215.39	2244.36	3513.57	2660.34	2744.22
CFI	2894.93	3827.86	4461.46	4673.63	4403.08	3737.85	5796.99	5646.01	4543.57	4225.44	4854.34	6022.11
CFLAR	2665.23	2666.35	2534.22	2550.73	2584.48	2789.68	2666.3	2445.35	2232.76	3439.13	2495.38	2196.5
CGAS	58.5	101.61	135.98	71.62	49.35	113.91	60.5	69.39	59.06	280.55	152.55	89.88
CH25H	61.08	149.73	257.13	99.32	89.44	25.31	32.03	22.8	17.93	41.99	110.38	60.86
CHCHD10	11142.7	9306.01	6880.71	13266.5	9300.65	11732.5	13666.9	10124.4	12404.1	7004.23	7945.04	9744.74
CHUK	1208.73	1453.5	1462.43	1405.72	1358.04	1649.55	1440.35	1363.92	1360.54	1408.48	1371.72	1395.98
CIITA	698.57	1601.09	2880.36	811.73	698.04	1276.19	936.81	1363.92	698.2	2521.14	2564.84	1234.01
CITED4	144.53	210.7	238.59	336.15	257.01	181.41	265.12	184.37	178.24	181.31	417.96	352.04
CLEC4C	22.37	35.29	33.38	18.14	18.5	27.42	23.13	26.76	32.7	150.77	13.64	18.73
CMKLR1	693.41	1446.01	1476.03	1613.9	885.14	1351.07	808.7	1105.21	898.59	2355.1	1841.77	1485.87
UL83	20.65	32.09	30.91	28.65	23.64	45.35	23.13	20.82	16.87	51.53	35.97	22.47
COL13A1	88.61	148.67	217.57	138.47	116.17	141.33	64.06	105.07	89.65	173.67	184.8	144.19
COL1A1	549.74	976.48	30270.9	987.44	2117.76	615.94	1377.19	1138.92	24430.7	448.5	14055.8	1713.38
COL3A1	7038.17	11955.2	133738	15796.2	20916.4	8795.14	19508.4	17919.3	63234.5	9428.04	49833.3	19595.3
COL4A1	4594.04	6072.81	9709.15	8654.91	7699.99	8308.92	9682.12	8618.69	4871.58	5498.41	12426.1	14164.9
COL4A3	889.56	835.31	1185.52	700.95	719.63	988.25	1208.15	905.98	967.14	509.57	799.96	1002.75
COL4A4	4298.95	4387.23	4378.63	2657.69	3742.05	4227.23	4449.17	4842.13	4472.91	1986.76	3341.23	3261.98
COL4A5	840.52	675.94	788.7	508.05	711.4	375.47	629.88	504.53	590.62	219.48	566.79	501.84
CPA3	166.9	350.81	421.55	194.81	266.26	34.81	96.97	59.47	58.01	146.96	274.1	205.04
CR1	324.34	1422.48	2132.45	973.12	611.68	627.55	643.22	906.97	881.71	2563.13	683.38	709.7
CRHBP	847.4	994.67	1746.76	1023.73	836.82	3913.99	1765.97	2811.11	2957.33	1587.88	1279.94	1003.69
CRIP2	3210.66	2896.3	2550.29	2373.11	3002.89	3033.31	3491.01	3341.42	3640.76	2339.83	3538.43	3663.64
CRP	17.21	25.67	40.79	18.14	13.36	31.64	29.36	9.91	13.71	40.08	27.29	14.98
CSF1	902.46	1048.14	1164.5	714.32	850.19	1111.65	878.09	854.43	838.47	1788.27	1054.21	1204.05
CSF2	66.24	146.53	212.63	100.27	90.47	22.15	22.24	25.77	12.66	51.53	121.54	70.22
CSF2RB	85.17	306.96	506.84	221.55	147.01	110.74	60.5	75.33	67.5	469.49	256.73	161.98
CSF3	39.57	82.35	157	70.67	61.68	22.15	34.7	28.75	30.59	59.16	71.93	39.32
CSF3R	88.61	193.59	305.34	262.62	116.17	402.9	109.43	99.12	86.48	211.84	238.13	188.19
CTLA4	100.66	954.02	573.6	243.52	274.49	150.82	66.72	42.62	68.55	620.27	323.71	110.48
CTNNB1	7109.57	4628.94	4172.19	5743.2	6397.47	5423.26	6545.19	6723.47	6680.36	6550	5524.08	6546.43
CTSL	1751.58	1521.95	1101.46	2309.12	1480.37	2256	1778.42	2406.69	2577.64	3591.81	1113.74	1645.97
CTSS	2810.62	4534.82	4974.48	7335.14	2513.55	8048.41	2349.58	3255.18	2184.25	22384.9	7887.99	4781.55
CTSW	165.18	350.81	517.97	400.13	242.62	564.26	219.74	111.02	107.58	1765.37	1216.69	190.06
CX3CL1	943.76	779.69	1137.31	846.11	805.98	1548.3	980.4	953.56	810	1809.27	1929.83	1243.37
CX3CR1	188.41	371.13	438.85	213.91	160.37	402.9	258	210.14	167.69	717.6	616.4	206.92
CXCL1	419.83	1056.7	2392.05	730.55	787.48	963.99	587.17	290.43	226.76	1261.52	1638.37	1875.36
CXCL10	805.25	800.01	3018.81	674.21	736.07	5015.09	557.81	787.03	109.69	15437.9	4323.51	3165.54
CXCL11	284.76	491.99	1498.28	678.03	514.02	3628.17	217.97	358.82	72.77	7013.77	5650.58	1479.31
CXCL12	4720.5	7487.8	2950.82	2008.31	3989.81	2267.6	7106.57	5957.25	5405.25	3582.27	4297.47	2008.31
CXCL13	73.99	2272.76	181.72	73.53	374.21	122.35	50.71	16.85	98.09	200.39	124.03	36.51
CXCL14	4969.99	5920.94	6000.53	7719.04	4494.58	7932.39	10059.3	8759.44	8481.75	7761.91	4965.96	5465.97
CXCL16	243.47	342.25	291.74	414.46	325.89	417.66	331.84	339	316.4	603.09	551.91	546.78
CXCL2	304.55	649.21	1309.14	429.74	496.54	576.92	256.22	229.96	91.76	553.47	942.59	935.34
CXCL5	72.27	144.39	247.24	119.37	151.12	16.88	24.02	20.82	12.66	40.08	148.83	98.31
CXCL8	135.93	229.95	438.85	177.62	217.94	83.32	129	61.46	45.35	118.33	229.45	426.94
CXCL9	2561.99	2725.17	15827.1	16584	3441.87	62251.5	1011.54	2796.24	550.54	53619.6	37294.3	5894.78
CXCR3	115.28	358.29	280.62	153.75	150.09	156.1	64.94	61.46	53.79	469.49	404.32	85.2
CXCR4	671.04	1565.8	734.31	1239.55	1715.79	1033.61	465.29	334.04	387.07	872.19	617.64	395.11
CXCR5	210.78	424.6	508.08	323.74	249.81	21.09	101.42	52.53	66.44	41.99	442.77	110.48
CXCR6	123.88	406.42	454.92	400.13	193.27	118.13	84.52	65.42	71.72	633.62	512.22	168.53
DCAF12	551.46	619.26	728.12	691.4	628.13	629.66	577.39	585.81	579.02	614.54	689.58	695.65
DDX50	1142.49	1334.78	1504.46	1263.43	1088.69	804.74	978.62	868.31	833.2	1112.66	1148.47	1061.73
DEFB1	12474.4	11568.1	6162.48	5361.21	9723.17	8900.61	19985.2	13647.2	20104.3	7292.41	4917.59	6354.49
DNMT1	534.25	675.94	666.31	455.52	582.9	609.62	451.94	521.38	451.4	986.7	773.92	624.49
DNMT3A	868.05	811.78	880.18	475.58	787.48	560.05	801.58	661.15	621.21	597.36	822.29	575.81
DUSP2	20.65	121.93	38.32	123.19	54.49	137.11	19.57	18.83	32.7	162.22	84.34	21.53
EBI3	38.71	75.94	61.81	102.18	42.15	236.25	37.37	16.85	43.24	133.6	146.35	67.41
HHV4tp2_gp02	22.37	23.53	14.83	13.37	14.39	11.6	17.79	13.88	9.49	22.9	18.6	18.73
ECSCR	626.3	593.59	585.96	648.43	627.1	919.7	549.81	820.73	605.39	1372.22	788.8	1010.24
EDA	148.83	135.83	110.02	178.58	116.17	87.54	138.79	118.95	107.58	101.15	208.36	128.27
EEF1A1	100674	102235	79977.5	121273	117985	117336	118099	119921	114531	117934	98121.2	111702
EGFR	1421.23	779.69	595.85	873.8	1133.92	870.13	952.82	1001.14	866.95	782.49	818.57	979.34
EGR1	216.8	393.59	495.72	312.28	181.96	238.36	260.67	152.65	164.53	217.57	390.68	557.08
EHD3	352.73	664.18	885.12	512.82	353.64	922.86	1109.4	1129	1454.41	700.42	592.84	449.41
EMP3	721.8	1349.75	1441.41	1109.68	656.92	1408.02	769.55	816.77	692.93	2755.89	1757.43	1495.23
ENG	6632.96	4901.67	4701.28	4153.17	5062.05	4148.13	6524.73	9437.44	7684.41	7912.68	5073.86	7849.72
EOMES	24.09	78.08	90.24	81.17	48.32	47.46	16.01	18.83	27.42	112.6	132.71	35.58
EPAS1	2775.35	2346.56	1808.57	3124.67	2956.63	2955.27	3878.01	5561.76	5308.21	3122.32	2145.63	3568.14
EPO	180.66	433.16	441.32	296.04	201.5	76.99	295.37	88.22	56.95	76.34	233.17	155.42
ERG	669.32	501.61	485.83	479.4	636.35	602.23	485.75	831.64	667.61	1114.57	529.59	700.33
ERRFI1	1516.72	3340.15	1540.31	2412.26	4596.35	1877.36	5347.72	1985.42	2831.82	2818.87	1121.19	985.9
EVA1C	597.91	275.94	267.02	307.5	410.19	378.64	332.73	295.38	348.05	517.21	291.46	384.81
EZH2	80.87	144.39	174.3	104.09	117.2	217.27	93.41	103.09	89.65	280.55	220.76	148.87
F3	252.07	316.58	599.56	569.16	344.39	275.28	425.26	393.52	449.29	505.75	288.98	470.95
FABP1	468.87	1629.97	871.52	4422.47	2580.37	4349.58	2411.86	2538.52	4234.55	2393.27	460.13	1771.43
FADD	452.52	731.56	822.08	775.44	624.02	583.25	649.45	571.94	598	542.02	757.79	697.52
FAM30A	134.21	277.01	404.24	212.96	244.67	47.46	48.04	55.51	31.64	85.88	229.45	166.66
FAS	614.26	958.3	1333.86	656.07	848.13	793.13	650.34	480.74	407.11	1215.72	1030.65	1046.75
FASLG	66.24	300.54	318.94	187.17	145.98	181.41	45.37	44.61	28.48	412.24	429.13	96.44
FCAR	133.35	298.4	489.54	247.34	257.01	64.34	36.48	36.68	15.82	93.52	279.06	138.57
FCER1A	20.65	83.42	21.02	6.68	25.7	9.49	31.14	22.8	207.77	32.44	11.16	10.3
FCER1G	581.57	1111.24	1600.88	1392.35	430.75	1451.27	603.19	732.51	596.95	3336.07	2718.63	1245.24
FCGR1A	348.42	912.31	1170.69	553.88	260.09	831.1	399.46	326.11	339.61	2893.3	1217.93	873.54
FCGR2A	569.52	908.03	860.4	706.68	563.36	353.32	475.97	458.94	635.97	883.64	766.47	976.53
FCGR2B	264.97	801.08	763.97	488.95	443.08	95.98	287.36	166.53	381.79	542.02	348.51	458.77
FCGR3B	1622.54	4309.15	4955.94	3330.94	1482.43	4146.02	1267.76	3148.13	1196.01	19945.8	7744.12	2864.06
FCRL2	41.29	104.81	145.87	84.04	75.05	37.97	22.24	15.86	23.2	26.72	85.58	53.37
FGD2	880.95	1689.86	2374.75	1455.38	985.89	2253.89	721.51	844.52	548.43	2752.07	2093.54	1297.68
FGFBP2	66.24	123	180.49	126.06	54.49	112.85	29.36	29.74	13.71	135.5	177.36	50.56
FJX1	305.41	381.82	514.26	304.64	317.66	150.82	289.14	184.37	198.28	221.39	482.46	453.16
FKBP1A	2177.44	3027.85	3411.92	3632.71	2936.07	3249.53	3015.04	3674.47	3030.1	3257.82	4262.74	4846.15
FLT3	99.8	302.68	150.82	287.45	210.75	423.99	127.22	85.25	92.81	362.62	138.91	146.06
FN1	3916.97	1950.83	9254.22	4049.08	4391.77	3747.35	3961.64	3540.65	10795.7	3509.75	6371.17	9462.92
FOS	330.36	587.17	971.66	796.45	554.11	769.93	478.63	408.38	242.58	662.25	910.34	1028.96
FOSL1	140.23	282.36	385.7	389.63	205.61	153.99	109.43	97.14	63.28	112.6	301.38	225.64
FOXO1	423.27	803.22	741.72	634.1	644.58	368.09	501.77	527.33	487.26	519.11	543.23	476.56
FOXP3	141.95	282.36	281.85	128.92	216.92	28.48	42.7	54.52	40.08	64.89	166.19	84.26
FPR1	135.93	419.26	614.39	360.02	252.9	277.39	136.12	157.6	108.63	593.55	416.72	412.9
FYN	453.38	1725.16	1191.7	1263.43	852.24	1726.54	887.88	1059.62	1078.94	2124.17	1839.29	1174.09
GAPDH	12474.4	12209.8	9537.31	19639	14656.7	17904.6	16165.9	14196.3	14978.6	12794.6	17886.9	17956.8
GATA3	2061.29	2059.92	2560.18	1919.49	1782.62	1862.6	2147.63	2281.8	2550.22	1910.42	1900.06	2042.95
GBP1	1076.24	1254.56	4377.4	1687.44	1147.29	3681.95	1007.09	1485.84	652.85	11746.9	6825.1	3615.89
GBP2	532.53	1121.94	2029.85	1102.04	743.27	1644.28	773.11	878.22	525.23	3939.16	2883.58	1455.91
GBP4	1686.2	1680.24	2702.34	2508.71	1664.39	3921.37	1765.97	3764.67	1515.58	12659.1	7006.17	3776.93
GBP5	186.69	788.25	1870.38	396.31	258.04	1252.98	174.37	313.23	124.45	4859.06	2888.54	703.14
GDF15	838.8	675.94	1331.39	2424.67	863.55	1394.31	1891.41	1248.94	839.53	366.43	1358.07	1779.86
GEMIN7	826.75	1295.2	1657.75	920.59	1051.68	409.22	558.7	517.42	403.94	580.19	961.19	809.88
GIMAP5	1282.72	3369.03	2430.38	1896.57	1559.53	2819.21	1205.48	2084.54	1625.26	5882.02	3566.96	2193.69
GNG11	2358.96	1992.54	2394.53	1767.65	2339.81	2879.33	1766.86	3102.53	2492.21	3641.44	2197.72	3545.67
GNLY	373.37	740.12	677.44	373.39	442.06	696.1	277.57	186.35	72.77	1169.92	1095.14	357.66
GZMA	342.4	1792.54	1169.45	1310.22	503.74	1555.68	309.6	363.78	336.44	5826.68	3390.84	739.66
GZMB	164.32	393.59	442.56	329.47	213.83	399.73	91.63	113	43.24	1612.69	869.42	255.6
GZMH	137.65	449.2	295.45	255.93	196.35	509.42	79.18	90.2	54.84	1168.01	861.97	159.17
GZMK	93.77	966.86	339.96	718.14	218.97	605.4	136.12	127.87	219.37	1786.36	1283.66	128.27
HAVCR1	632.33	656.69	819.6	630.28	1061.96	652.86	1921.66	682.95	271.05	303.45	2176.64	2530.75
HAVCR2	120.44	395.73	561.24	468.89	427.66	293.21	344.3	345.94	373.36	910.36	419.2	592.66
HDAC3	1293.04	1537.99	1661.46	1149.79	1162.71	982.98	1255.3	1154.78	1133.78	1120.29	1277.46	1273.33
HDAC6	628.88	1090.92	1059.43	1135.46	825.51	986.14	1255.3	1405.56	1484.99	767.22	790.04	994.32
HDC	118.72	297.33	441.32	201.5	181.96	40.08	58.72	47.58	41.13	108.79	218.28	115.16
HEG1	2518.98	2365.81	2572.54	1877.47	2198.97	2089.36	2604.91	3688.34	3466.74	5509.87	2910.87	2726.43
HFE	220.24	358.29	421.55	345.7	325.89	200.39	199.28	232.94	233.08	213.75	286.5	276.2
HIF1A	3413.7	3129.45	4588.79	3183.88	4713.55	3496.33	4441.16	3802.33	2636.7	3958.25	5820.5	5597.04
HK2	206.47	365.78	506.84	390.58	371.12	122.35	165.48	128.86	95.98	198.48	484.94	224.71
HLA-A	35895.4	44676.5	37340.8	49344.3	38736.4	125646	36532.8	42989.4	39998.8	145530	72755.6	44022.7
HLA-B	13146.3	15055.8	12257	24397.6	11873.8	32828.6	9748.84	14976.4	10248.3	33675.6	27090.8	16599.2
HLA-C	4256.79	5589.38	4100.49	6940.74	4430.84	10867.6	4821.93	5873.99	4888.45	10708.6	10367.2	9405.81
HLA-DMA	1222.5	2242.81	2144.81	2689.2	1377.57	2748.55	1487.5	1860.53	1458.63	5488.87	3514.87	2378.14
HLA-DMB	1571.78	2231.05	2835.85	1811.58	1075.33	1190.76	1164.56	1396.63	1004.06	3614.72	2484.22	1579.49
HLA-DPA1	5622.1	14995.9	14503.1	13427.9	6415.98	16028.3	7604.77	10239.3	7735.04	38487	26836.5	10498.4
HLA-DPB1	2593.82	5225.74	5278.59	5280.04	2292.52	5501.31	3073.76	4584.41	2939.4	14808.1	8328.28	4001.63
HLA-DQA1	3544.46	3964.76	4615.99	8577.56	4706.35	4933.88	4738.3	2681.26	4174.43	30625.8	9150.57	19.66
HLA-DQB1	893	3743.37	3970.69	2266.15	959.16	1970.18	813.14	2919.15	1355.27	8242.85	4079.18	3799.4
HLA-DRA	15253.2	23204.6	21460.5	28366.5	13837.4	24048.2	15705.1	19788.8	13569.5	84800.8	33686.4	20583
HLA-DRB1	11035.1	18146.8	12667.4	19355.4	12583.2	16178	11250.6	10052	12104.6	36332.3	22217.8	9624.9
HLA-DRB3	6429.93	18755.3	19231.6	12441.4	11760.7	21880.8	7699.97	12062.2	9911.9	19839	24720.7	13880.3
HLA-E	9970.09	13501.8	11828	20510.9	10822.1	24471.1	11002.4	16093.5	11719.6	33286.3	23833.9	15335.2
HLA-F	557.48	924.08	1277	1003.68	504.77	1424.9	511.55	654.21	401.83	2007.75	1525.51	587.98
HLA-G	129.91	132.62	129.8	133.7	99.72	221.49	98.75	103.09	78.05	267.19	182.32	104.86
HMGB1	1586.4	2188.26	2913.73	1794.39	2002.62	1442.83	1451.92	1397.63	1288.82	1706.21	1670.62	1623.5
HNF1A	264.11	422.47	433.91	713.36	330	553.72	453.72	565.99	575.86	332.08	415.48	400.73
HPRT1	1272.39	1098.41	1030.99	1317.86	1212.06	1331.03	1647.64	1317.34	1304.64	1694.76	1088.94	1330.45
HSD11B1	240.89	137.97	144.64	99.32	134.67	53.79	72.95	64.43	52.73	188.94	120.3	114.23
HSP90AA1	13342.5	7885.67	5696.43	9319.57	14357.6	10724.2	13433.8	11475.4	12384.1	15575.3	10855.9	8597.8
HSPA12B	693.41	601.08	604.5	652.25	485.23	720.36	502.66	845.51	675	610.72	869.42	839.84
HYAL1	3621.03	1947.62	1306.67	2148.69	2264.76	1640.06	3105.79	2257.02	2556.55	1675.67	1434.97	2012.05
HYAL2	4318.74	3566.89	2147.29	3711.02	4060.74	5266.11	3309.52	4255.32	3644.98	5689.27	4066.78	5066.18
ICAM1	566.08	1202.16	1880.27	742.01	569.53	1722.32	699.27	638.35	449.29	2910.48	1954.63	1576.69
ICAM2	1010.86	1197.88	1098.99	1353.2	1029.06	1427.01	878.98	1380.77	1008.28	2820.78	1511.87	1327.64
ICOS	19.79	181.82	86.53	62.07	51.4	63.28	15.12	14.87	21.09	240.47	97.98	27.15
ICOSLG	624.58	646	735.54	655.11	638.41	506.26	751.76	464.88	568.47	601.18	613.92	645.09
IDO1	295.95	1173.28	1964.33	840.38	638.41	1698.07	413.69	343.95	268.94	10164.7	3581.84	833.28
IER5	184.11	362.57	524.15	245.43	229.25	497.82	195.72	241.86	194.06	326.36	396.88	255.6
IFI27	6567.58	2698.43	2989.14	4511.29	3512.8	5028.81	3917.15	4547.73	5479.07	7857.33	7338.56	6571.71
IFI30	1572.64	2212.86	3195.59	2799.98	1488.6	2519.68	1879.84	1515.58	1564.09	5805.68	3548.36	2689.91
IFI44	1815.25	1071.67	1205.3	811.73	808.04	1066.3	990.19	1078.45	1000.89	1824.53	2021.61	1286.44
IFI6	8191.84	2806.45	2539.16	2902.16	2320.28	3370.82	2083.57	1619.66	2400.46	3456.31	6428.22	4317.16
IFIT1	2123.24	789.32	590.91	415.41	573.64	546.33	891.43	924.81	811.05	1171.82	995.92	638.54
IFITM1	6946.97	6762.66	7842.48	8154.51	7087.28	6076.12	7719.54	7375.7	5885.12	10063.6	14390.6	10824.3
IFITM2	5605.76	5753.02	6304.64	8186.97	7041.02	5593.07	6527.4	7083.28	5603.52	8275.3	8932.28	8650.23
IFITM3	15534.5	13022.6	17754.4	22484.8	16221.4	17475.3	20385.6	19249.6	15374.1	22182.6	32236.6	30745.4
IFNA1	123.02	287.7	501.9	170.94	253.93	17.93	41.81	39.65	30.59	53.44	186.04	133.89
IFNAR1	2236.8	1509.11	1241.15	1348.42	1757.94	1722.32	1763.3	1769.33	1402.73	2740.62	1503.18	1728.36
IFNAR2	1283.58	2448.16	2961.95	1491.67	1570.84	2115.73	1494.62	1554.24	1235.03	3107.05	2593.36	2400.61
IFNG	19.79	42.78	34.61	48.7	23.64	79.1	23.13	20.82	21.09	217.57	95.5	44
IFNGR1	2788.25	3023.57	2414.31	4114.02	2629.72	3185.19	2426.98	2370.02	1979.64	4095.66	2692.58	2793.84
IFNGR2	1816.97	1555.1	1865.43	1802.03	1583.18	1930.1	1688.57	1577.04	1479.72	3215.84	2107.19	2237.69
IGF1	120.44	310.16	1356.12	223.46	185.05	114.96	94.3	150.67	474.61	221.39	491.14	106.74
IGF1R	961.82	814.98	609.45	854.7	1164.77	882.78	1024.88	1040.78	1212.88	748.14	788.8	1086.08
IGF2R	597.91	562.57	474.7	580.62	599.35	666.57	653.01	576.89	714.02	606.91	544.47	598.28
IGFBP1	10.32	33.16	38.32	23.87	26.73	51.68	36.48	81.28	49.57	24.81	38.45	44
IGFL1	4.3	4.28	17.31	3.82	8.22	6.33	5.34	7.93	7.38	11.45	8.68	2.81
IGHA1	135.07	6540.2	113.73	2549.78	582.9	511.53	593.4	89.21	1153.82	982.88	1139.79	555.21
IGHG1	681.36	41043.3	316.47	4834.07	5360.18	1204.47	3197.42	158.6	1898.43	21684.5	2156.8	5134.53
IGHG2	1339.5	55839.3	1986.58	5365.99	5562.71	1508.22	3715.2	177.43	4703.88	13201.2	4768.76	5207.56
IGHG3	1608.77	57448.9	2244.95	5533.11	6264.85	1618.96	3906.48	146.7	4770.33	17502.9	4665.82	5517.46
IGHG4	619.42	16673	822.08	1914.72	2088.97	504.15	1268.65	104.08	1604.17	4654.85	1746.27	2115.98
IGHM	115.28	3797.91	213.86	354.29	192.24	326.96	185.94	46.59	314.3	1397.03	348.51	223.77
IGKC	1120.12	34655	780.04	4895.19	4921.21	1325.76	2904.72	261.68	3579.59	8718.07	4053.14	4407.98
IGLC1	2706.52	32761.9	8102.08	14321.7	5708.69	3324.41	6750.7	4044.19	8610.42	22820	7988.45	5346.12
IKBKB	896.44	1292	1412.98	765.89	915.98	847.98	800.69	931.75	781.52	870.28	1250.17	823.92
IKBKG	452.52	556.16	717	485.13	490.37	478.83	451.06	457.95	372.3	402.7	642.45	499.97
IKZF1	415.53	2133.72	1462.43	880.48	940.65	1277.24	334.51	329.09	321.68	1773.01	1395.28	581.43
IKZF2	220.24	323	344.9	216.78	247.76	160.31	181.49	207.17	166.64	314.9	269.13	195.68
IL10	15.49	81.28	56.87	35.33	20.56	37.97	17.79	15.86	14.77	108.79	55.81	40.26
IL10RA	369.07	1026.75	1333.86	699.04	422.52	836.38	340.74	339	303.75	1914.23	1074.06	572.06
IL10RB	609.96	959.37	1222.61	767.8	675.42	525.24	487.53	471.82	461.95	666.07	1034.37	670.37
IL12A	27.53	27.81	32.14	27.69	29.81	20.04	31.14	37.67	16.87	30.54	47.13	29.96
IL12B	145.39	212.84	217.57	148.98	165.51	155.04	144.12	148.68	140.27	200.39	204.64	166.66
IL12RB1	93.77	243.85	268.26	134.65	161.4	137.11	54.27	71.37	54.84	335.9	259.21	125.46
IL12RB2	84.31	177.54	221.28	141.34	106.92	94.92	58.72	37.67	64.34	272.92	256.73	90.82
IL13	123.88	171.13	194.08	111.73	129.53	25.31	80.07	28.75	45.35	49.62	104.18	49.62
IL15	426.71	484.5	668.79	360.98	317.66	562.15	360.31	472.81	323.79	1255.8	740.43	519.63
IL16	212.5	1020.33	718.23	544.33	472.9	675.01	257.11	256.73	335.39	895.09	762.75	297.74
IL17A	12.9	13.9	23.49	21.96	15.42	16.88	21.35	10.9	11.6	45.8	26.05	18.73
IL17F	94.63	211.77	341.19	183.35	157.29	7.38	15.12	21.81	9.49	22.9	174.88	110.48
IL17RA	398.32	743.33	938.28	572.98	516.07	463.01	428.81	339.99	319.57	627.9	625.09	503.72
IL17RB	638.35	1299.48	1400.62	2400.8	1886.45	1262.47	3286.39	1648.4	2108.31	1435.2	2407.33	3798.46
IL17RC	461.98	422.47	484.59	353.34	431.78	490.44	549.81	435.15	526.29	343.53	415.48	443.79
IL18	617.7	1408.58	1743.05	1507.9	1090.75	2192.72	1120.97	1702.92	1091.6	1708.12	832.21	1446.54
IL18BP	682.22	940.12	1833.29	1399.03	931.4	978.76	798.91	886.15	517.85	1750.1	2053.85	1200.3
IL18RAP	18.93	45.99	58.1	43.93	19.53	40.08	20.46	22.8	22.15	97.33	132.71	31.83
IL1A	77.43	167.92	269.49	148.02	140.84	17.93	24.91	15.86	10.55	26.72	104.18	74.9
IL1B	121.3	347.6	754.08	204.36	188.13	157.15	100.53	171.48	43.24	561.1	354.71	407.28
IL1R1	1079.68	847.07	1354.88	999.86	1381.68	833.21	1182.35	1097.28	1162.26	1335.96	1021.97	1237.75
IL1R2	425.85	382.89	389.4	506.14	450.28	272.11	260.67	131.83	118.12	83.97	357.19	256.54
IL1RAP	249.49	425.67	543.93	295.09	368.04	176.13	185.94	170.49	171.91	187.03	359.67	292.12
IL1RL1	352.73	349.74	988.96	3566.82	604.49	2607.22	1075.59	1234.07	2572.37	692.79	672.22	1486.8
IL1RN	212.5	378.61	611.92	255.93	315.61	69.61	119.21	84.25	72.77	223.3	383.24	245.3
IL2	48.18	157.22	223.75	115.55	120.28	9.49	9.79	18.83	7.38	38.17	99.22	86.14
IL21	56.78	326.21	246	147.07	114.11	28.48	29.36	25.77	21.09	150.77	122.78	81.46
IL21R	57.64	408.56	442.56	114.6	106.92	168.75	83.63	65.42	102.3	547.74	334.87	121.72
IL22	51.62	139.04	246	109.82	114.11	11.6	9.79	8.92	4.22	20.99	93.02	74.9
IL23A	78.29	152.94	271.96	145.16	121.31	32.7	39.14	29.74	24.26	43.9	150.07	70.22
IL23R	43.88	114.44	149.58	99.32	78.13	25.31	22.24	25.77	21.09	83.97	59.53	49.62
IL27	205.61	296.26	579.78	273.12	189.16	23.2	59.61	37.67	23.2	47.71	348.51	86.14
IL27RA	279.6	683.43	589.67	577.76	489.35	377.58	195.72	224.02	180.35	276.73	486.18	264.97
IL2RA	142.81	561.5	576.07	239.7	292.99	144.49	124.55	81.28	85.43	381.7	292.7	194.74
IL2RB	102.38	1009.64	590.91	435.47	230.28	824.77	172.59	190.31	172.97	2414.26	1545.35	271.52
IL2RG	356.17	1702.7	907.37	851.83	653.83	1077.9	209.07	190.31	236.25	3250.19	1334.51	303.35
IL33	72.27	506.96	515.5	296.04	350.56	472.51	488.42	626.45	504.14	666.07	434.09	587.04
IL4	99.8	185.03	265.78	155.66	101.78	16.88	35.59	25.77	14.77	47.71	171.15	66.48
IL4R	796.64	1418.2	1827.11	1083.89	1162.71	855.36	983.96	881.2	888.04	1301.6	1431.25	1278.01
IL5	63.66	167.92	255.89	104.09	155.23	9.49	24.02	25.77	12.66	36.26	99.22	70.22
IL6	38.71	150.8	568.65	74.49	118.22	27.42	56.94	27.75	10.55	32.44	131.47	154.49
IL6R	171.2	551.88	445.03	407.77	356.73	328.01	477.74	314.22	284.76	402.7	339.83	290.24
IL6ST	7579.3	5864.25	5120.36	6956.02	7997.1	6188.97	7435.74	7456.98	6840.67	8992.9	5938.32	7727.07
IL7	130.77	155.08	216.34	185.26	93.55	37.97	52.49	59.47	28.48	28.63	161.23	88.01
IL7R	377.67	4589.37	1510.64	2089.48	2879.53	2543.93	544.47	170.49	538.94	2431.44	969.88	305.23
IMPDH1	715.77	1443.87	1870.38	1088.67	899.53	834.27	707.28	678.99	604.33	902.72	1299.78	997.13
IMPDH2	1005.7	1084.51	1095.28	1242.42	1158.6	1029.39	1283.77	1238.04	1117.96	1152.74	1173.28	1314.53
INHBC	18.07	57.75	76.64	52.52	40.09	11.6	12.46	10.9	16.87	26.72	49.61	21.53
INPP5D	767.39	1428.9	1325.21	1029.46	880	1037.82	564.04	574.91	604.33	2267.31	1472.18	779.92
IRF1	443.92	746.53	1618.19	665.62	468.78	1498.73	612.97	784.06	328.01	3320.81	2238.65	1287.38
IRF4	123.88	702.68	516.73	275.99	241.59	177.19	95.19	87.23	116.02	364.53	328.67	214.41
IRF6	707.17	658.83	595.85	820.32	719.63	799.46	843.39	825.69	1229.76	458.04	534.55	662.88
IRF7	591.89	736.91	963	652.25	511.96	401.84	576.5	454.97	357.54	599.27	1503.18	637.6
IRF8	272.72	924.08	979.07	516.64	411.21	607.51	380.77	383.6	313.24	1919.96	752.83	494.35
IRS1	972.15	718.73	712.05	664.66	836.82	361.76	873.64	468.85	618.04	404.6	1014.52	665.69
ISG15	859.45	586.1	772.63	632.19	369.07	364.93	473.3	395.5	350.15	622.17	1808.28	778.04
ISG20	224.54	690.92	545.17	751.56	434.86	491.49	164.59	163.55	146.6	944.71	1028.17	373.57
ITGA4	301.11	1056.7	851.74	354.29	341.31	600.12	246.43	263.67	317.46	1177.55	819.81	400.73
ITGAM	49.9	100.54	124.86	134.65	40.09	113.91	52.49	76.32	39.02	124.05	116.58	138.57
ITGAX	312.29	1103.76	1725.74	692.35	416.35	552.66	307.82	312.24	297.42	1597.42	744.15	360.47
ITGB2	336.38	639.58	582.25	966.43	347.48	904.93	303.37	299.35	413.44	2194.79	613.92	411.96
ITGB6	190.13	200	315.23	225.37	918.04	491.49	890.54	446.05	123.4	135.5	1222.89	719.06
JAK1	3028.28	3044.96	2672.67	3544.86	3131.4	3771.6	3145.82	3064.86	3067.01	4164.37	3446.66	3512.9
JAK2	566.94	812.85	1047.06	448.84	514.02	678.17	530.23	580.86	469.33	1475.28	876.86	686.29
JAK3	182.38	1495.21	1464.9	411.59	613.74	720.36	353.19	346.93	323.79	1782.55	1167.08	539.29
JUN	470.59	431.02	578.54	664.66	509.91	480.94	522.23	337.02	406.05	585.91	832.21	620.75
KAAG1	44.74	89.84	145.87	71.62	76.07	5.27	15.12	11.89	8.44	11.45	65.73	43.07
KDR	961.82	973.28	1223.84	1106.81	1284.02	1977.56	1659.21	2507.8	2297.1	2252.04	912.82	1979.28
KIR3DL1	598.77	1209.64	1798.68	714.32	1410.47	107.58	260.67	165.53	119.18	335.9	874.38	675.05
KIR3DL2	197.87	342.25	560	287.45	262.15	54.84	54.27	49.56	39.02	99.24	346.03	141.38
KIR3DS1	17.21	27.81	30.91	28.65	14.39	41.13	18.68	13.88	20.04	93.52	62.01	42.13
KIR2DS1	93.77	249.2	372.1	180.49	265.23	60.12	50.71	59.47	30.59	146.96	274.1	119.84
KIR2DL1	18.07	28.88	39.56	28.65	24.67	54.84	19.57	23.79	10.55	110.69	81.86	30.9
KIR2DL3	18.07	25.67	38.32	22.92	27.76	48.52	17.79	20.82	14.77	99.24	70.69	21.53
KIT	416.39	311.23	349.85	510.91	471.87	807.9	451.94	1238.04	682.38	631.72	200.92	541.17
KITLG	1506.4	1622.48	2858.1	2001.62	1825.79	2239.13	2391.39	2736.77	2116.75	2009.66	1933.55	2691.79
KLF2	555.76	672.74	530.33	848.02	557.2	631.76	725.07	751.35	689.76	944.71	860.73	657.26
KLF4	628.88	594.66	644.06	714.32	577.76	483.05	565.82	474.8	429.26	1202.36	711.9	666.63
KLHL13	1060.76	671.67	390.64	567.25	763.83	632.82	1347.83	657.18	628.59	635.53	746.63	758.38
KLRB1	72.27	557.23	238.59	472.71	298.13	382.86	140.57	114.98	110.74	979.07	385.72	109.54
KLRC1	116.14	295.19	353.55	166.17	218.97	94.92	56.05	44.61	39.02	313	295.18	178.83
KLRD1	66.24	179.68	221.28	170.94	138.78	158.2	44.48	58.48	26.37	250.01	287.74	119.84
KLRF1	17.21	35.29	35.85	19.1	16.45	25.31	17.79	21.81	12.66	137.41	38.45	22.47
KLRG1	51.62	400.01	148.34	222.51	81.21	283.71	52.49	41.63	44.3	1076.4	342.31	49.62
KLRK1	164.32	879.16	946.93	564.39	280.65	720.36	166.37	139.76	156.09	2355.1	1539.15	210.66
KRT19	1808.36	1597.88	1505.7	2021.68	1373.46	1942.76	1800.66	1747.53	1411.16	1189	1686.74	1814.5
KRT8	6934.93	8470.7	10328.5	13728.7	10066.5	15411.3	11946.3	9190.63	8577.73	4088.03	12784.5	17980.2
LAG3	95.49	1121.94	246	263.57	97.66	394.46	61.39	80.29	89.65	1614.6	772.68	147.93
LAIR1	535.97	1532.64	2374.75	1560.42	720.65	1304.66	628.99	683.94	554.76	2996.36	1732.63	1339.81
LAMP1	9226.78	8673.91	5355.24	11006	9881.49	10386.7	11226.6	12825.4	13152.9	12477.8	7907.84	11705.3
LAP3	1882.35	3258.87	5236.56	3840.9	2334.67	3775.82	2769.5	3685.37	2462.68	7649.3	5920.96	4011.93
LAYN	356.17	418.19	546.4	261.66	339.25	223.6	161.92	188.33	199.33	566.83	463.85	316.46
LCK	106.68	705.89	441.32	356.2	272.43	365.98	95.19	80.29	99.14	753.86	540.75	125.46
LCN2	211.64	423.54	564.95	573.94	908.78	466.18	583.61	273.58	81.21	32.44	1284.9	504.65
LCP2	524.79	1710.18	1487.15	994.13	655.89	1414.35	622.76	615.55	445.08	3364.7	2115.87	1004.62
LDLR	532.53	890.92	1023.58	749.65	550	708.76	959.94	551.12	402.89	1423.75	879.34	906.31
LEF1	239.17	719.8	395.59	315.14	411.21	516.8	229.53	344.95	213.05	509.57	241.85	251.86
LGALS3	1897.84	2216.07	1536.6	2648.14	1867.94	3647.15	3031.06	4050.14	3224.16	3269.28	1794.64	2393.12
LHX6	423.27	311.23	419.07	360.02	187.1	159.26	137.9	124.89	130.78	238.56	372.08	179.76
LIF	203.89	565.78	650.24	241.61	268.32	265.78	422.59	180.4	130.78	278.64	539.51	698.46
LILRB1	190.13	333.69	705.87	248.29	166.54	275.28	126.33	153.64	64.34	1368.4	493.62	257.48
LILRB2	605.66	1390.39	3364.95	1049.51	800.84	1367.94	592.51	667.09	279.49	2612.75	2249.81	1260.22
LILRB4	415.53	1085.58	1370.95	756.34	530.47	1057.86	406.57	365.76	357.54	1830.26	1142.27	617.94
LOX	144.53	335.83	2800	996.99	425.61	591.69	593.4	930.76	1338.39	532.47	631.29	797.71
LRP2	1538.23	4362.63	4573.96	6127.1	4769.06	5000.33	5596.82	7369.75	5262.86	3817.02	4169.72	6524.89
LRRC32	317.45	402.14	449.98	312.28	300.19	188.79	233.09	267.63	242.58	177.49	425.41	417.58
LST1	368.21	789.32	1290.6	714.32	371.12	679.23	339.85	483.72	213.05	1629.87	1024.45	570.19
LTA	151.41	376.48	443.8	204.36	255.98	62.23	74.73	57.49	43.24	108.79	265.41	141.38
LTB	177.22	1053.49	793.64	289.36	419.44	293.21	225.08	106.06	158.2	229.02	550.67	255.6
LTBR	609.96	700.54	895.01	832.74	866.63	872.24	852.29	733.51	758.32	855.01	1031.89	1108.55
LTF	505	2349.76	929.63	1835.46	5083.64	1816.19	3311.3	953.56	638.08	267.19	15764.8	4185.14
LY96	329.5	594.66	589.67	462.21	349.53	625.44	235.76	364.77	346.99	1463.83	541.99	473.75
LYVE1	1712.01	1935.85	2416.78	1645.42	2075.61	2909.92	1586.26	2754.61	1519.8	2784.51	2985.28	4532.5
MAF	322.61	775.41	658.9	865.2	551.03	660.24	594.29	930.76	1055.74	1131.75	548.19	793.02
MALL	137.65	214.98	378.28	214.87	164.49	68.56	42.7	84.25	39.02	66.8	286.5	128.27
MAP3K1	1151.09	1146.54	841.85	803.13	919.06	945.01	1221.5	1013.03	923.9	1606.96	1294.82	1080.46
MAPK11	307.99	455.62	558.76	464.12	377.29	442.97	373.66	372.7	285.82	345.44	648.65	549.59
MAPK12	78.29	85.56	87.77	109.82	83.27	92.81	131.67	118.95	124.45	156.5	155.03	170.4
MAPK13	558.34	585.03	548.87	529.05	693.92	573.76	730.41	562.02	631.75	650.8	708.18	751.83
MAPK14	1411.76	1520.88	1722.03	1532.73	1344.67	1471.31	1493.73	1420.42	1236.09	1971.49	1464.74	1449.35
MAPK3	972.15	863.11	723.18	823.19	850.19	1019.89	879.87	1164.69	957.65	1192.82	768.96	899.76
MAPK8	576.41	406.42	386.93	489.9	540.75	602.23	707.28	720.62	679.22	627.9	468.81	569.25
MARCHF8	246.05	236.37	224.99	267.39	247.76	324.85	283.8	288.45	352.26	314.9	260.45	281.82
MASP1	110.98	159.36	127.33	97.41	57.57	127.62	195.72	205.18	248.9	183.22	200.92	132.95
MASP2	86.03	99.47	202.74	87.86	85.33	15.82	39.14	29.74	17.93	26.72	125.27	48.69
MBP	649.53	1102.69	976.6	1014.18	689.81	917.59	958.16	880.21	721.4	889.37	1211.72	768.68
MCAM	759.65	870.6	1071.79	839.42	820.37	1145.4	658.34	717.65	774.14	1282.52	1262.57	1535.49
MCM6	375.95	540.11	637.88	410.64	430.75	294.26	293.59	313.23	348.05	471.4	467.57	501.84
MEF2C	655.55	832.1	888.83	631.24	479.07	739.34	855.85	913.91	750.93	1395.12	2460.66	1061.73
MEGF11	57.64	196.79	419.07	223.46	198.41	49.57	153.02	96.15	34.8	95.43	447.73	278.07
MEOX1	135.93	386.1	529.1	212.96	261.12	35.86	47.15	52.53	26.37	89.7	293.94	162.91
MERTK	1648.35	1233.17	798.59	1763.83	1514.3	1477.63	1575.58	1107.2	1165.42	1253.89	765.23	915.68
MET	980.75	900.55	862.87	719.09	1023.92	997.75	1040.9	890.12	639.14	757.68	888.02	956.87
MICA	629.74	843.86	1274.53	713.36	888.22	717.2	1282.88	906.97	946.05	559.19	1103.82	736.85
MICB	929.13	1382.91	1710.91	1157.43	1035.23	755.16	953.71	807.85	605.39	759.59	1470.94	1102.93
MIF	5261.63	4638.57	4335.37	9040.72	7156.16	7280.59	11013	8046.75	10173.5	5689.27	6536.12	8390.89
MIR155HG	167.76	740.12	948.17	290.31	331.03	402.9	152.13	169.5	122.34	971.43	611.44	305.23
MME	657.27	2325.17	2592.32	3672.82	2798.32	2468	3853.99	6547.03	6126.65	5025.1	1359.31	3480.13
MMP12	9.46	136.9	112.49	82.13	42.15	26.37	33.81	38.66	166.64	118.33	106.66	40.26
MMP14	689.97	658.83	1209.01	927.28	903.64	922.86	979.51	885.16	1198.12	1190.91	1124.91	1378.2
MMP9	118.72	436.37	770.16	1046.65	374.21	91.76	142.34	46.59	475.66	114.51	720.59	102.99
MMRN2	586.73	688.78	527.86	601.63	545.89	643.37	596.07	790.01	731.95	681.34	952.51	866.99
MPIG6B	102.38	123	184.19	146.11	95.61	34.81	36.48	42.62	30.59	62.98	202.16	49.62
MRC1	1269.81	2141.21	2007.6	2526.86	1817.57	1547.24	1161	1323.28	1012.49	2383.73	1833.09	2250.8
MS4A1	36.13	135.83	159.47	61.12	67.85	17.93	19.57	17.84	32.7	70.61	64.49	58.05
MS4A2	72.27	154.01	242.3	109.82	122.34	15.82	26.69	21.81	16.87	110.69	106.66	98.31
MS4A4A	1134.74	2850.31	1469.85	3096.02	1326.17	3004.84	1018.66	1190.46	1325.74	3860.91	2417.25	1814.5
MS4A6A	1438.43	3350.85	3091.75	3506.66	1536.91	3299.1	1368.29	1577.04	1155.93	6496.56	2850.1	2351.92
MS4A7	574.68	1371.14	1180.57	1054.29	512.99	1058.92	546.25	748.37	499.92	4609.05	1603.64	741.53
MT1A	410.37	436.37	614.39	621.69	1052.71	235.2	466.18	379.64	279.49	244.29	787.56	445.67
MT2A	5217.76	3055.66	5074.62	11020.4	9438.4	6097.22	5440.24	5535.98	6247.94	3563.19	6942.92	6860.08
MTOR	1273.25	1151.89	1024.81	946.38	988.97	1149.62	1249.08	1162.71	1218.16	986.7	1113.74	982.15
MUC1	7631.78	5165.85	3581.28	6071.71	6448.87	6766.95	10587.8	5410.1	5021.34	3414.32	6624.18	7576.33
MX1	1103.77	380.75	393.11	342.83	279.63	278.44	242.88	439.11	417.65	656.53	1287.38	710.63
MX2	147.11	86.63	86.53	70.67	65.79	68.56	64.94	90.2	113.91	177.49	197.2	108.61
MYB	14.63	198.93	67.99	36.29	55.51	55.9	23.13	10.9	18.98	74.43	45.89	24.34
MYBL1	47.32	51.34	56.87	47.75	41.12	52.73	25.8	49.56	33.75	110.69	64.49	34.64
MYC	233.14	525.14	688.57	389.63	399.91	286.88	405.68	229.96	157.15	375.98	585.4	709.7
MYD88	914.51	1540.13	2008.83	1128.78	1115.42	1186.54	970.61	937.7	834.25	2524.96	2003	1630.99
MYL9	5627.26	3654.59	4659.25	3878.14	4092.61	5385.29	6742.7	6772.04	11094.2	5349.55	10005.1	7977.05
MYOM2	28.39	32.09	40.79	39.15	38.04	49.57	67.61	72.36	75.94	1.91	152.55	23.41
NCAM1	736.42	464.18	625.52	284.58	558.22	76.99	182.38	175.45	175.08	255.74	813.6	242.49
NCR1	36.99	67.38	111.26	46.79	51.4	41.13	16.9	31.72	26.37	167.95	102.94	40.26
NFAM1	168.62	317.65	583.49	336.15	277.57	157.15	111.21	125.89	78.05	316.81	420.44	229.39
NFATC1	252.93	596.8	441.32	336.15	220	305.86	267.79	229.96	275.27	540.11	422.93	293.05
NFATC2	585.01	1262.05	1027.29	657.02	547.94	786.81	423.48	313.23	387.07	1164.19	1355.59	642.28
NFIL3	507.58	639.58	820.84	785.94	672.34	456.68	563.15	391.53	456.68	629.81	734.23	581.43
NFKB1	260.67	233.16	281.85	201.5	289.91	241.53	206.4	214.1	184.57	396.97	246.81	221.9
NFKB2	596.19	1360.45	1990.29	733.42	787.48	1096.89	707.28	640.33	475.66	1242.44	1422.57	1175.96
NFKBIA	5541.23	6025.75	4491.13	5246.62	7951.86	7445.12	5272.1	4325.7	4171.27	9725.76	6820.14	5921
NFKBIZ	538.55	1019.27	2532.98	566.3	707.29	879.62	951.93	605.64	492.54	1393.21	1661.94	1597.28
NKG7	559.2	2727.31	2092.89	1705.58	675.42	3804.3	418.14	655.2	434.53	9216.19	7518.4	1068.29
NLRC5	562.64	1356.17	1607.07	670.39	758.69	785.75	513.33	579.87	338.55	1521.08	1867.82	777.11
NLRP3	108.4	205.35	270.73	121.28	117.2	101.25	74.73	83.26	53.79	152.68	153.79	153.55
NNMT	140.23	449.2	1514.35	505.18	882.06	571.65	750.87	353.87	506.25	576.37	2853.82	952.19
NOD1	85.17	151.87	242.3	145.16	117.2	112.85	77.4	81.28	72.77	131.69	140.15	97.37
NOD2	56.78	117.65	118.68	52.52	50.37	81.21	68.5	50.55	51.68	188.94	142.63	97.37
NOS2	52.48	127.27	192.85	80.22	121.31	13.71	1	25.77	1.05	1.91	97.98	56.18
NOS3	1035.81	900.55	830.73	942.56	785.42	982.98	640.55	1062.59	700.31	1654.68	1091.42	1109.48
NOTCH1	777.72	932.63	812.19	870.93	877.94	739.34	859.41	860.38	811.05	769.13	1217.93	1155.36
NOTCH2	1927.09	1709.11	1909.94	1675.02	1782.62	1590.49	1932.33	1630.56	1949.05	2442.89	1763.64	1853.82
NOX4	553.18	1346.54	2284.51	1815.4	1773.36	1171.77	2153.86	3363.22	3130.3	4156.73	896.7	1831.35
NPDC1	992.79	1763.66	2356.21	1234.78	1447.48	2039.79	1605.83	1983.44	1939.56	1471.46	2566.08	2251.74
NPHS1	166.9	521.93	1330.16	976.94	418.41	657.08	1506.19	1826.83	1871.01	629.81	404.32	509.33
NPHS2	165.18	742.26	692.27	1781.98	402.99	1359.51	1271.32	1170.64	1905.81	1448.56	592.84	2514.83
NPPA	106.68	214.98	362.21	174.76	185.05	5.27	24.02	18.83	14.77	32.44	183.56	96.44
NPPB	143.67	344.39	496.95	239.7	279.63	17.93	59.61	39.65	23.2	53.44	286.5	156.36
NR4A1	184.11	319.79	498.19	332.33	225.14	132.89	156.58	121.92	138.16	141.23	321.22	217.22
OASL	57.64	130.48	195.32	77.35	66.82	46.41	10.68	38.66	31.64	19.09	251.77	42.13
OR2I1P	151.41	213.91	258.37	282.67	149.07	44.3	99.64	74.34	61.17	122.14	416.72	120.78
OSMR	732.98	732.63	1052.01	634.1	1160.65	632.82	777.56	764.23	556.87	845.47	1328.31	1484.93
P2RX4	298.53	547.6	520.44	676.12	424.58	357.54	521.34	450.02	489.37	564.92	682.14	679.73
PADI4	30.97	54.55	87.77	38.2	48.32	18.98	20.46	21.81	25.31	20.99	32.25	38.39
PALMD	227.12	345.46	436.38	243.52	272.43	90.7	140.57	135.8	137.11	169.86	297.66	201.3
PAX5	99.8	258.83	416.6	182.4	201.5	20.04	23.13	35.68	29.53	70.61	215.8	136.7
PDCD1	61.94	89.84	106.31	107.91	59.63	41.13	33.81	15.86	23.2	89.7	137.67	44
PDCD1LG2	124.74	251.34	297.93	221.55	100.75	285.82	104.09	215.1	158.2	952.35	386.96	161.98
PDGFA	754.49	571.13	860.4	445.02	446.17	465.12	653.01	484.71	483.04	416.05	710.66	767.74
PDGFRB	2788.25	1950.83	2452.63	2187.84	2432.33	1826.74	2178.77	3236.35	2580.81	2685.27	2306.87	3305.05
PDPN	30.97	106.95	506.84	123.19	106.92	101.25	67.61	104.08	215.16	192.76	137.67	61.79
PECAM1	3167.65	3038.54	2016.25	3803.65	3677.29	4691.3	2565.77	5670.79	4391.7	6219.83	3807.57	6294.57
PF4	90.33	197.86	325.12	136.56	156.26	60.12	41.81	41.63	18.98	82.07	159.99	100.18
PHEX	29.25	360.43	82.83	42.97	45.23	93.87	41.81	51.54	55.9	234.75	48.37	43.07
PIK3CD	453.38	1098.41	1221.37	682.8	522.24	689.77	461.73	472.81	414.49	1452.38	811.12	523.38
PIK3CG	281.32	782.9	736.78	456.48	319.72	429.26	214.41	273.58	244.69	980.97	770.2	332.38
PIN1	442.2	440.65	395.59	534.78	412.24	458.79	532.9	442.09	448.24	391.24	498.58	474.69
PLA1A	296.81	245.99	327.59	994.13	252.9	1752.91	225.97	498.59	382.85	1811.18	1252.65	352.98
PLAAT4	2200.66	3098.44	6575.37	7755.33	3771.87	5498.15	3489.23	5075.07	2341.39	11884.3	9388.7	5684.12
PLAT	1750.72	653.48	632.94	1926.18	1172.99	1798.26	926.13	1272.73	1441.75	1299.69	895.46	1066.42
PLAU	6402.4	2841.75	1348.7	543.38	1608.88	1000.91	3494.57	876.24	1576.75	1024.87	1425.05	1263.97
PLAUR	90.33	151.87	288.04	158.53	129.53	129.73	87.19	66.41	113.91	137.41	207.12	158.23
PLK2	313.15	408.56	493.25	297	353.64	374.42	304.26	431.18	280.55	429.41	613.92	858.56
PNOC	93.77	178.61	278.15	136.56	104.86	12.66	22.24	25.77	16.87	20.99	133.95	50.56
POU2AF1	130.77	244.92	348.61	234.92	201.5	24.26	57.83	50.55	39.02	66.8	225.73	153.55
PPBP	18.93	31.02	55.63	51.57	57.57	89.65	32.92	23.79	48.52	7.63	32.25	33.71
PPM1F	562.64	570.06	699.69	727.69	674.39	705.59	543.58	838.58	618.04	1078.31	706.94	728.42
PPP3CA	1085.71	1169	1288.12	1210.9	1234.67	1178.1	920.79	1286.61	1144.33	1553.53	1319.63	1276.14
PRDM1	88.61	306.96	360.97	242.56	205.61	204.61	88.97	113	78.05	414.15	298.9	157.29
PRF1	67.1	179.68	149.58	154.71	83.27	182.46	47.15	56.5	46.41	431.32	380.76	94.56
PROX1	685.66	251.34	178.01	39.15	237.48	54.84	175.26	63.44	208.83	1.91	79.38	43.07
PSEN1	1378.21	1204.29	1354.88	1284.44	1407.38	1091.61	1116.52	1144.86	1052.57	1509.63	1102.58	1143.19
PSMB10	462.84	824.61	1225.08	1059.06	673.36	921.81	669.02	690.88	427.15	1801.63	1820.69	1013.05
PSMB8	2512.95	2485.59	2743.14	3205.84	2085.89	3954.07	2037.31	2482.02	1507.14	6611.08	4832.02	2644.04
PSMB9	1303.36	1821.41	2384.64	2297.66	1565.7	2468	1137.87	1528.47	710.86	5265.58	3599.21	1598.22
PSME1	5073.23	3998.98	4033.73	6460.38	5313.92	5575.14	4671.58	4977.93	3755.72	10943.4	7221.98	5701.91
PSME2	4450.36	5961.58	8095.9	7083.03	6378.97	8284.66	4972.28	6064.31	4230.33	12287	11889	7847.85
PSTPIP1	73.13	382.89	291.74	127.97	138.78	293.21	64.94	72.36	63.28	379.79	279.06	129.21
PTGER4	627.16	846	692.27	738.19	505.79	528.4	516	567.97	531.56	969.52	931.43	710.63
PTGS2	187.55	330.49	566.18	281.72	278.6	138.17	171.7	159.59	112.85	145.05	261.69	198.49
PTPN2	396.6	683.43	857.93	409.68	399.91	447.19	393.23	383.6	300.58	723.32	523.39	463.46
PTPN22	88.61	523	327.59	206.27	159.35	396.57	145.9	76.32	131.84	1143.2	501.06	161.04
PTPN6	692.55	1427.83	1451.3	1249.1	702.15	1205.52	686.81	663.13	503.08	2185.24	1448.61	823.92
PTPN7	80.87	959.37	454.92	379.12	241.59	452.47	168.14	130.84	143.44	669.89	518.42	222.83
PTPRC	1129.58	6646.08	4955.94	2368.33	2040.65	3993.09	1056.02	1466.02	1219.21	9489.11	5107.35	1985.84
PTPRO	130.77	367.92	541.46	717.18	301.21	478.83	791.79	904	1056.79	1610.78	323.71	696.59
PTX3	75.71	128.34	472.23	163.3	261.12	108.63	213.52	113	34.8	80.16	264.17	515.89
PVR	633.19	669.53	899.96	763.98	677.48	850.09	1093.39	1015.01	786.79	509.57	1271.26	1273.33
RAB40C	707.17	587.17	532.8	759.2	634.3	605.4	784.68	723.59	727.73	608.81	678.42	621.69
RAF1	3095.38	2694.15	2628.17	2464.78	2983.36	2634.64	2696.55	2440.39	2610.34	2435.26	2919.55	2790.1
RAG2	92.05	235.3	341.19	150.89	169.63	25.31	41.81	26.76	25.31	49.62	155.03	93.63
RAMP3	144.53	257.76	299.16	303.68	204.58	445.08	221.52	544.18	488.32	354.98	293.94	366.08
RAPGEF5	1690.5	1590.4	1358.59	1585.25	1737.38	1574.67	1454.59	1869.45	1324.68	2448.62	1635.89	2185.26
RARRES1	773.42	846	2985.43	1163.16	1489.62	354.38	544.47	316.2	594.84	772.95	1406.44	617.94
RASIP1	617.7	640.65	759.03	712.41	570.56	552.66	469.74	675.02	530.51	874.1	928.95	696.59
RASSF9	439.62	440.65	412.89	216.78	370.09	225.71	305.15	541.21	315.35	389.34	394.4	375.45
REL	307.99	449.2	464.81	356.2	358.78	307.97	234.87	263.67	236.25	450.41	382	371.7
RELA	412.95	456.69	363.44	454.57	417.38	425.04	517.78	416.31	426.09	646.98	595.32	572.06
RELB	147.97	305.89	501.9	226.33	247.76	415.55	228.64	215.1	149.76	694.7	478.74	470.95
RGN	1447.04	1803.23	1197.88	1677.89	1330.28	1681.19	1879.84	1886.3	2386.75	1740.56	974.84	1474.63
RGS5	11310.5	7562.67	3080.62	3903.93	5190.56	5363.15	7518.48	6438.99	8408.98	5240.77	4931.24	9414.23
RHOJ	424.99	383.96	359.74	299.86	474.95	221.49	241.1	359.81	292.15	572.55	415.48	464.39
RHOU	358.75	638.51	872.76	474.62	675.42	336.45	411.91	375.67	437.69	679.43	715.62	582.36
RNF149	1902.14	2125.16	2326.54	1888.93	2003.64	1801.43	2007.06	1685.08	1476.55	3276.91	2135.71	1761.13
ROBO4	482.63	542.25	503.14	697.13	602.43	842.7	652.12	956.53	677.11	1200.45	735.47	1113.23
RORA	794.92	945.47	699.69	830.83	949.91	753.06	707.28	739.45	734.06	877.91	878.1	651.65
RORC	356.17	269.52	353.55	237.79	243.64	159.26	395.01	284.48	522.07	179.4	152.55	132.95
RPL19	15490.7	23143.6	19640.8	18981	20144.4	25179.9	19094.7	22434.4	20613.8	23339.2	18308.6	20146.7
RPS6	18512.1	21924.4	16926.1	20210.1	21499.3	17372	20132.9	19395.3	19149.9	17554.5	17934	20089.6
RPS6KB1	1206.15	1570.07	1850.6	978.85	1111.31	1164.39	1249.08	1272.73	1096.87	1440.92	1425.05	1220.9
RTN4	12928.7	6396.88	4800.18	8069.51	8207.84	8579.98	8942.82	10190.8	9071.32	10010.1	5928.4	7271.1
RUNX1	103.24	412.84	714.53	131.79	147.01	186.68	201.95	160.58	242.58	410.33	525.87	348.29
RXRA	3258.84	2724.1	2492.19	3050.18	3142.71	2789.68	2874.48	3430.63	3330.69	2715.81	2265.94	2523.26
S100A12	159.16	267.38	416.6	222.51	229.25	58.01	56.94	62.45	47.46	106.88	249.29	151.68
S100A8	151.41	797.87	1927.24	1679.8	300.19	1674.86	342.52	367.74	219.37	606.91	1034.37	1457.78
S100A9	749.33	2980.79	4525.74	4325.07	1079.44	3896.06	755.32	858.4	486.21	2939.1	1825.65	4000.7
S100B	98.94	517.65	283.09	257.84	211.78	86.49	72.06	54.52	61.17	236.66	231.93	177.89
S1PR1	327.78	529.42	509.32	460.3	390.65	367.04	228.64	394.51	343.83	467.58	510.98	453.16
SAMHD1	2100.01	4300.59	5591.35	5046.07	3349.34	3998.36	2856.68	2929.07	2608.23	9733.4	6745.72	4117.73
SCGB1A1	137.65	275.94	454.92	163.3	177.85	23.2	50.71	46.59	32.7	26.72	220.76	139.5
SDC1	5991.17	2277.04	597.09	2224.13	3557.01	3238.98	2499.04	1201.36	2539.67	375.98	1231.57	1805.14
SELE	67.96	176.47	322.65	103.14	100.75	156.1	43.59	74.34	29.53	297.73	246.81	312.72
SELL	90.33	487.71	127.33	125.1	145.98	224.65	81.85	61.46	81.21	543.93	178.6	87.07
SELP	475.75	444.93	358.5	281.72	272.43	252.07	228.64	317.19	286.87	356.89	318.74	293.05
SELPLG	139.37	489.85	473.47	427.83	240.56	347	147.68	141.74	122.34	673.7	400.6	202.24
SEMA7A	126.47	243.85	347.37	176.67	154.21	116.02	124.55	70.38	84.37	244.29	197.2	130.14
SERINC5	944.62	1508.04	1317.79	981.71	1070.19	1115.87	944.81	1113.14	979.8	1089.76	961.19	903.5
SERPINA3	577.27	1391.46	1490.86	5247.57	5867	5659.52	6848.57	1623.62	491.48	629.81	5696.47	10911.3
SERPINE1	1520.16	957.23	958.06	3981.28	1882.33	1796.15	1071.15	415.32	663.39	1809.27	1495.74	4579.31
SERPING1	5111.94	6203.29	5750.82	10193.4	7199.34	10990	8283.58	7600.7	5485.4	12166.8	12713.8	12788.6
SERTAD1	308.85	400.01	449.98	419.23	371.12	336.45	306.93	337.02	258.4	324.45	553.15	433.49
SFTPA2	224.54	474.87	786.23	271.21	400.93	36.91	70.28	60.46	34.8	87.79	358.43	268.71
SFTPB	36.13	89.84	133.51	72.58	52.43	33.75	39.14	42.62	42.19	38.17	74.42	96.44
SFTPC	161.74	289.84	393.11	240.65	218.97	34.81	56.94	44.61	32.7	82.07	265.41	136.7
SFTPD	98.94	167.92	304.11	168.08	129.53	32.7	51.6	44.61	41.13	49.62	167.43	99.25
SH2D1A	38.71	237.44	160.71	117.46	74.02	137.11	51.6	28.75	55.9	343.53	288.98	74.9
SH2D1B	131.63	312.3	553.82	222.51	277.57	49.57	42.7	45.6	28.48	204.21	310.06	138.57
SHROOM3	794.92	936.91	1101.46	911.04	1030.09	1129.58	1420.78	1081.43	1129.56	711.87	1159.63	1207.79
SIGIRR	572.1	842.79	482.12	505.18	571.59	550.55	927.91	760.27	729.84	759.59	713.14	539.29
SIGLEC5	123.02	226.74	393.11	265.48	185.05	107.58	41.81	47.58	33.75	116.42	250.53	147.93
SIRPG	21.51	207.49	69.23	72.58	65.79	75.94	26.69	33.7	42.19	120.24	142.63	34.64
SKI	1242.28	1106.97	959.29	1078.16	1273.74	1054.7	1429.68	1360.95	1380.58	1215.72	1298.54	1384.75
SLA	382.84	1434.24	1011.21	1001.77	869.72	947.12	379.88	341.97	350.15	1881.79	1074.06	563.64
SLAMF6	161.74	807.5	527.86	475.58	415.33	497.82	124.55	85.25	104.41	748.14	528.35	188.19
SLAMF7	150.55	917.66	1513.11	489.9	224.11	973.49	170.81	232.94	145.55	3504.02	1866.58	396.04
SLAMF8	194.43	781.83	972.89	917.73	450.28	570.59	258.89	272.59	222.54	1673.76	931.43	512.14
SLC11A1	66.24	74.87	178.01	155.66	108.97	407.11	109.43	104.08	87.54	135.5	146.35	171.34
SLC12A3	2133.56	12573.4	19073.4	11865.5	3578.6	11358.1	16923	13607.5	39663.4	10720.1	4380.56	5208.49
SLC19A3	169.48	264.17	410.42	211.05	182.99	81.21	330.95	181.39	218.32	150.77	318.74	232.2
SLC22A2	4791.91	3851.39	1342.52	3726.3	5000.37	2865.62	4345.08	7328.12	4758.72	3794.12	2083.62	4002.57
SLC25A15	104.96	123	97.66	196.72	125.42	187.74	132.56	112.01	107.58	91.61	124.03	126.4
SLC4A1	511.88	559.37	357.26	511.86	306.35	1038.88	900.33	2308.56	919.68	801.57	281.54	751.83
SLPI	445.64	423.54	311.52	1004.63	1222.34	1994.44	1698.35	747.38	267.89	104.97	5462.06	1285.5
SMAD2	3156.46	2530.52	2291.92	2576.51	2864.11	2916.24	3013.26	3030.17	2781.2	3399.05	2764.52	2721.75
SMAD3	1245.72	1570.07	2060.75	1473.52	1386.82	1528.26	1684.12	1615.69	1298.31	1820.72	1901.3	1540.17
SMAD4	1808.36	1873.82	1760.35	1554.69	1966.63	1572.56	1817.57	1908.11	1791.9	1349.32	1789.68	1660.01
SMAD5	787.18	604.29	662.61	609.27	693.92	448.25	600.52	642.31	665.5	584	501.06	500.91
SMARCA4	1783.41	1524.08	1514.35	1264.38	1660.28	1362.67	1727.71	1703.91	1491.32	1353.13	1513.11	1469.95
SOCS1	418.11	674.88	1003.8	561.52	495.51	469.34	454.61	367.74	266.83	1108.84	911.58	621.69
SOCS3	205.61	578.62	1071.79	420.19	359.81	340.67	459.06	250.78	153.98	328.26	937.63	914.74
SOD2	3979.78	5574.41	11280.4	11009.9	11012.3	8108.53	8709.72	7249.81	5435.83	5994.63	13947.9	11859.8
SOST	104.1	283.43	401.77	197.68	134.67	119.18	213.52	488.67	336.44	343.53	239.37	95.5
SOX7	209.91	202.14	267.02	229.19	150.09	129.73	131.67	204.19	144.49	171.77	246.81	225.64
SP100	687.38	664.18	642.83	507.09	527.38	635.98	556.03	618.52	558.98	1064.95	899.18	689.1
SP140	173.78	706.96	624.28	343.79	401.96	262.62	92.52	90.2	110.74	667.98	577.96	224.71
SPIB	64.52	266.31	176.78	117.46	115.14	24.26	37.37	26.76	35.86	68.71	138.91	48.69
SPRY4	781.16	935.84	1184.28	944.47	944.77	604.34	1139.65	859.39	810	814.93	928.95	1088.89
SRC	585.01	734.77	848.04	644.61	572.62	514.69	709.06	632.4	596.95	608.81	642.45	572.06
DENND2B	678.78	383.96	461.1	506.14	588.04	499.93	616.53	553.1	538.94	398.88	713.14	702.21
ST8SIA4	391.44	1097.34	1117.53	699.99	453.36	912.31	361.2	408.38	337.5	2620.38	1090.18	666.63
STAT1	3856.75	3037.47	7167.51	3333.81	2486.82	3669.3	2916.29	2912.22	1921.63	13563.8	8474.63	4702.9
STAT3	2308.2	2349.76	2844.51	2651.96	2996.73	2842.41	3190.3	3055.94	2602.95	3488.75	4115.15	3656.15
STAT4	215.08	781.83	663.84	375.3	355.7	422.93	209.96	217.08	167.69	889.37	678.42	264.97
STAT5A	857.73	1294.14	1401.86	1175.57	1153.46	1331.03	855.85	718.64	802.61	1687.12	1426.29	977.47
STAT5B	679.64	898.41	783.75	741.06	807.01	660.24	712.61	745.4	749.88	788.21	697.02	610.45
STAT6	1896.11	2453.51	3038.59	2230.81	2220.56	2832.92	2710.78	2550.42	2490.1	2586.03	2867.46	2886.53
SYK	815.57	910.17	1023.58	790.72	592.15	839.54	717.95	783.07	600.11	1064.95	807.4	790.22
TANK	1579.52	2281.31	2570.07	1474.48	1568.78	1910.06	1773.97	1581	1331.01	2744.44	1953.39	1705.89
TAP1	458.54	716.59	1071.79	723.87	614.77	1197.08	457.28	584.82	301.64	2528.77	1931.07	887.59
TAP2	860.31	1234.24	1954.44	1227.14	935.51	1362.67	912.79	889.13	642.3	2603.21	2667.78	1463.4
TAPBP	2324.55	3020.36	4031.26	4746.21	4261.21	4700.79	3566.63	3412.78	2182.14	8441.34	5235.1	4442.62
TBK1	707.17	855.63	1032.23	762.07	691.87	757.27	711.72	760.27	632.81	973.34	925.23	757.45
TBX21	116.14	383.96	524.15	303.68	204.58	370.2	49.82	61.46	26.37	500.03	555.63	148.87
TCF7	73.99	1017.13	328.83	211.05	333.08	368.09	142.34	84.25	155.04	456.13	234.41	116.1
TCL1A	55.06	152.94	265.78	129.88	131.59	14.77	16.9	18.83	20.04	57.26	128.99	74.9
TEK	1367.03	640.65	417.84	912.95	991.03	1213.96	980.4	2043.9	1625.26	1776.82	610.2	1089.82
TFF3	138.51	120.86	77.88	129.88	112.06	161.37	96.08	177.43	113.91	398.88	187.28	132.01
TFRC	1831.59	2008.58	2069.41	1981.57	2117.76	2970.03	1768.63	1755.46	2837.09	1799.72	1690.46	2188.07
TGFB1	1045.27	1977.57	2238.77	1564.24	1560.56	2251.78	1097.83	1470.98	1082.1	2855.13	2569.8	2232.08
TGFB2	207.33	111.23	81.59	98.36	97.66	127.62	130.78	164.54	194.06	230.93	223.25	131.08
TGFBI	2279.81	2115.54	9923.01	2643.36	2434.39	1956.47	2394.95	2201.51	1628.43	2897.12	3946.48	2337.88
TGFBR1	2070.76	1736.92	1759.12	1818.27	2460.09	1815.14	1814.9	1675.17	1783.47	2248.22	1880.22	1930.6
TGFBR2	1564.04	1819.28	1850.6	2104.76	2158.88	2478.54	2220.58	2956.82	2282.33	3061.25	2691.34	2891.21
TGIF1	566.94	658.83	914.79	655.11	634.3	588.52	699.27	643.3	427.15	524.84	819.81	829.54
THBD	321.75	608.56	488.3	511.86	302.24	415.55	671.69	620.51	540	788.21	620.13	945.64
THBS1	1740.4	2200.03	3064.55	1640.64	2209.25	2259.17	3130.7	3280.95	2517.53	2370.37	3165.12	4951.95
THEMIS	127.33	776.48	445.03	320.87	282.71	546.33	126.33	95.16	98.09	1126.02	828.49	126.4
TIGIT	79.15	466.32	375.81	201.5	171.68	141.33	36.48	53.53	65.39	391.24	271.61	106.74
TIMP1	4448.64	8284.6	12006	13071.7	10540.5	6947.3	8459.73	4695.43	4469.74	9288.71	13715.9	13555.4
TIPARP	611.68	929.42	907.37	1127.82	1599.62	907.04	696.6	644.3	687.65	914.18	870.66	727.48
TLR2	680.5	1216.06	1532.89	1027.55	911.87	1032.55	564.93	536.25	336.44	1509.63	1301.02	995.26
TLR3	505.86	324.07	435.14	379.12	389.63	387.07	430.59	423.25	337.5	675.61	544.47	419.45
TLR4	692.55	1402.16	1459.96	1332.19	939.63	1444.94	914.57	1190.46	961.87	1881.79	1540.39	1395.05
TLR5	660.72	684.5	590.91	476.53	537.66	336.45	460.84	283.49	360.7	404.6	478.74	333.31
TLR7	151.41	252.41	275.67	128.92	145.98	83.32	82.74	104.08	81.21	238.56	245.57	114.23
TLR8	155.72	356.15	504.37	292.22	231.31	256.29	112.1	113.99	73.83	826.38	323.71	189.13
TLR9	145.39	260.97	368.39	210.09	177.85	56.95	84.52	73.35	71.72	208.03	259.21	138.57
TM4SF1	4068.39	1770.08	1745.52	2046.5	2568.04	2797.06	2635.16	3769.62	2806.51	5790.42	3189.92	4415.47
TM4SF18	1757.61	1444.94	1022.34	1332.19	1406.35	1220.29	1309.57	1714.82	1147.49	2521.14	1242.73	1882.85
TMEM178A	619.42	1133.71	1792.5	1675.02	799.81	1198.14	1061.36	3388	1473.39	1679.49	861.97	1523.32
TNC	1914.18	1082.37	835.67	511.86	1142.15	277.39	897.66	844.52	691.87	837.84	1487.06	693.78
TNF	87.75	249.2	249.71	133.7	101.78	293.21	102.31	115.97	52.73	513.39	349.75	219.09
TNFAIP3	461.98	1216.06	1301.72	977.89	938.6	1529.31	494.65	523.37	357.54	1998.21	1665.66	1200.3
TNFAIP6	9.46	13.9	59.34	27.69	20.56	23.2	16.9	10.9	20.04	36.26	37.21	29.02
TNFRSF14	210.78	412.84	615.63	357.16	307.38	380.75	373.66	471.82	442.97	324.45	513.46	402.6
TNFRSF17	90.33	271.66	314	168.08	181.96	14.77	27.58	21.81	21.09	62.98	135.19	118.91
TNFRSF18	55.06	190.38	199.03	118.42	116.17	51.68	41.81	33.7	48.52	104.97	143.87	73.97
TNFRSF1A	1886.65	2358.32	3304.37	2783.74	2365.51	2754.87	2749.92	2533.57	2405.73	3112.78	3526.03	3502.6
TNFRSF1B	211.64	563.64	492.01	475.58	357.76	603.29	284.69	357.83	280.55	1196.64	715.62	457.84
TNFRSF4	75.71	375.41	222.52	105.05	201.5	157.15	54.27	106.06	76.99	221.39	238.13	123.59
TNFRSF9	54.2	170.06	195.32	120.33	91.5	131.84	33.81	27.75	24.26	318.72	194.72	82.39
TNFSF10	2627.38	3229.99	4729.72	1555.65	2532.05	2732.73	4648.45	3895.51	2675.73	6891.63	6827.58	4668.26
TNFSF14	45.6	186.1	311.52	106	86.36	87.54	32.03	37.67	46.41	156.5	194.72	80.52
TNFSF18	20.65	26.74	12.36	21.96	22.62	50.63	18.68	17.84	23.2	40.08	16.12	26.22
TNFSF4	259.81	444.93	495.72	283.63	331.03	111.8	177.93	103.09	131.84	187.03	226.97	200.36
TNFSF8	310.57	698.41	688.57	430.69	452.34	147.66	178.82	123.9	102.3	267.19	524.63	223.77
TNFSF9	11.18	8.56	27.2	16.23	10.28	12.66	18.68	9.91	14.77	30.54	29.77	12.17
TOX2	213.36	386.1	524.15	271.21	299.16	84.38	138.79	93.18	98.09	177.49	336.11	191
TP53	720.94	814.98	890.07	690.44	732.99	646.53	754.43	704.76	541.05	937.08	951.27	833.28
TPMT	1107.21	1226.75	1003.8	1583.34	1695.23	1826.74	1585.37	1947.75	1732.84	2465.79	1082.74	1653.46
TPSAB1	282.18	439.58	370.86	331.38	427.66	67.5	154.8	38.66	130.78	173.67	553.15	309.91
TRAF4	921.39	1164.72	1294.31	1178.44	966.35	970.32	1602.27	999.15	939.72	685.15	1215.45	1267.71
TRAF6	890.42	1197.88	1403.09	959.75	1070.19	991.42	918.12	1036.82	870.11	1179.46	1010.8	1052.37
TRAT1	84.31	548.67	357.26	285.54	270.37	201.45	39.14	38.66	40.08	389.34	303.86	73.97
TRDC	92.91	244.92	132.27	62.07	63.74	87.54	41.81	58.48	47.46	1326.41	285.26	90.82
TRDN	12.9	17.11	23.49	11.46	11.31	14.77	13.34	6.94	24.26	13.36	2774.44	9.36
TRDV3	70.55	211.77	286.8	169.99	142.9	37.97	87.19	67.4	104.41	225.2	119.06	99.25
TREM1	146.25	330.49	492.01	230.15	267.29	63.28	96.97	82.27	47.46	68.71	282.78	193.81
TRIB1	708.89	1279.16	1604.59	979.8	959.16	1152.79	1350.5	1539.37	1057.85	1423.75	1363.04	1387.56
TRIM22	658.13	791.45	935.81	431.65	690.84	639.15	568.49	531.3	533.67	1395.12	1407.68	616.07
TYK2	999.68	1660.98	1660.22	1286.35	1188.41	1904.79	1451.92	1409.52	1544.05	1534.44	1839.29	1469.95
UMOD	195722	123655	17483.6	32972.3	98680.2	52802.5	161511	15969.6	100055	32486.6	23265.9	23946.1
VCAM1	1112.38	2586.13	3790.2	1407.63	1975.89	3853.87	2464.35	2235.21	1821.44	8218.04	3715.79	4391.12
VCAN	134.21	245.99	747.9	298.91	361.87	100.2	511.55	130.84	492.54	217.57	538.27	293.99
VEGFA	3153.02	4403.27	8212.1	3859.04	2800.37	4399.15	6235.59	6724.46	6561.18	4542.25	2717.39	4304.05
VEGFC	224.54	342.25	310.29	200.54	182.99	304.81	268.68	368.74	343.83	669.89	411.76	442.86
VMP1	2097.43	2172.22	1786.31	2782.79	2265.79	2824.48	2405.63	2395.79	2403.62	3284.54	2194	2587.86
VSIR	149.69	287.7	224.99	434.51	253.93	389.18	225.08	293.4	278.44	402.7	441.53	351.1
VWF	782.88	1176.49	935.81	1350.33	459.53	305.86	314.05	660.15	738.28	698.51	607.72	773.36
WARS1	2685.02	2790.41	3766.71	6238.83	4005.23	6287.06	2746.37	4046.18	2580.81	20152	10440.4	5924.74
WNT9A	21.51	22.46	49.45	30.56	18.5	30.59	19.57	15.86	26.37	51.53	38.45	13.11
XAF1	1798.04	1212.85	1775.19	634.1	815.23	841.65	882.54	1075.48	916.52	1849.35	3410.69	1177.83
XBP1	1565.76	2267.41	2027.37	2313.9	2470.37	1871.04	1903.86	1728.69	1806.67	2339.83	2525.15	1845.4
XCL1	198.73	502.68	634.17	298.91	267.29	128.67	99.64	98.13	49.57	627.9	398.12	264.03
ZAP70	264.11	3139.08	1557.62	782.12	788.5	1660.1	316.72	226	320.62	2374.19	2053.85	343.61
ZEB1	502.42	662.04	784.99	585.4	507.85	434.54	431.48	611.58	510.47	555.38	866.93	580.49

## Sheet: TABLE S8
TABLE S8. Functional enrichment analysis
Domain	Term ID	Term Name	Adjusted P-value
Eculizumab group vs. AMR1 group
GO:BP	GO:0010466	negative regulation of peptidase activity	5.77398e-05
GO:BP	GO:0051248	negative regulation of protein metabolic process	0.000174432
GO:BP	GO:0043086	negative regulation of catalytic activity	0.000319958
GO:BP	GO:0045861	negative regulation of proteolysis	0.000376687
GO:BP	GO:0051346	negative regulation of hydrolase activity	0.00038893
GO:BP	GO:0010951	negative regulation of endopeptidase activity	0.000768443
GO:BP	GO:0009892	negative regulation of metabolic process	0.000894269
GO:BP	GO:0052547	regulation of peptidase activity	0.0013004
GO:BP	GO:0044092	negative regulation of molecular function	0.00436299
GO:BP	GO:0050790	regulation of catalytic activity	0.0102082
GO:BP	GO:0052548	regulation of endopeptidase activity	0.0181333
GO:BP	GO:0030162	regulation of proteolysis	0.0198298
GO:BP	GO:0019216	regulation of lipid metabolic process	0.022625
GO:BP	GO:0010605	negative regulation of macromolecule metabolic process	0.0230891
GO:BP	GO:0022600	digestive system process	0.0307098
REAC	REAC:R-HSA-114608	Platelet degranulation	0.0347948
REAC	REAC:R-HSA-76005	Response to elevated platelet cytosolic Ca2+	0.0390942
Eculizumab group vs. NR group
GO:BP	GO:0006955	immune response	2.83055e-33
GO:BP	GO:0002376	immune system process	6.94795e-32
GO:BP	GO:0006952	defense response	3.99119e-26
GO:BP	GO:0045321	leukocyte activation	1.57361e-25
GO:BP	GO:0051707	response to other organism	4.05093e-25
GO:BP	GO:0043207	response to external biotic stimulus	4.44319e-25
GO:BP	GO:0044419	biological process involved in interspecies interaction between organisms	5.77874e-25
GO:BP	GO:0002682	regulation of immune system process	1.09059e-24
GO:BP	GO:0009607	response to biotic stimulus	1.28688e-24
GO:BP	GO:0001775	cell activation	2.75798e-24
GO:BP	GO:0002252	immune effector process	1.24143e-23
GO:BP	GO:0046649	lymphocyte activation	1.09964e-22
GO:BP	GO:0009605	response to external stimulus	1.5899e-21
GO:BP	GO:0034097	response to cytokine	1.57213e-19
GO:BP	GO:0046651	lymphocyte proliferation	1.68176e-19
GO:BP	GO:0098542	defense response to other organism	1.8854e-19
GO:BP	GO:0070661	leukocyte proliferation	2.09776e-19
GO:BP	GO:0032943	mononuclear cell proliferation	2.94518e-19
GO:BP	GO:0002443	leukocyte mediated immunity	3.73626e-19
GO:BP	GO:0051249	regulation of lymphocyte activation	4.77727e-19
GO:BP	GO:0001819	positive regulation of cytokine production	1.09789e-18
GO:BP	GO:0002694	regulation of leukocyte activation	2.79258e-18
GO:BP	GO:0050865	regulation of cell activation	4.26168e-18
GO:BP	GO:0001817	regulation of cytokine production	6.36339e-18
GO:BP	GO:0001816	cytokine production	8.08346e-18
GO:BP	GO:0042113	B cell activation	1.15124e-17
GO:BP	GO:0071345	cellular response to cytokine stimulus	1.77628e-17
GO:BP	GO:0019221	cytokine-mediated signaling pathway	1.79227e-17
GO:BP	GO:0006950	response to stress	5.40504e-17
GO:BP	GO:0070663	regulation of leukocyte proliferation	5.68288e-17
GO:BP	GO:0002521	leukocyte differentiation	9.12045e-17
GO:BP	GO:0002684	positive regulation of immune system process	9.14875e-17
GO:BP	GO:0009617	response to bacterium	1.04771e-16
GO:BP	GO:0050670	regulation of lymphocyte proliferation	1.13828e-16
GO:BP	GO:0051240	positive regulation of multicellular organismal process	1.26647e-16
GO:BP	GO:0032944	regulation of mononuclear cell proliferation	1.61587e-16
GO:BP	GO:0006954	inflammatory response	7.48383e-16
GO:BP	GO:1903131	mononuclear cell differentiation	1.15685e-15
GO:BP	GO:0030098	lymphocyte differentiation	1.90488e-15
GO:BP	GO:0002250	adaptive immune response	2.94694e-15
GO:BP	GO:0002449	lymphocyte mediated immunity	4.9353e-15
GO:BP	GO:0050776	regulation of immune response	9.60975e-15
GO:BP	GO:0030097	hemopoiesis	2.82157e-14
GO:BP	GO:0032649	regulation of type II interferon production	3.69472e-14
GO:BP	GO:0032609	type II interferon production	4.21591e-14
GO:BP	GO:0002697	regulation of immune effector process	5.99643e-14
GO:BP	GO:0051239	regulation of multicellular organismal process	1.08652e-13
GO:BP	GO:0042100	B cell proliferation	1.28284e-13
GO:BP	GO:0070665	positive regulation of leukocyte proliferation	1.3268e-13
GO:BP	GO:0002366	leukocyte activation involved in immune response	2.27779e-13
GO:BP	GO:0002263	cell activation involved in immune response	2.87694e-13
GO:BP	GO:0050671	positive regulation of lymphocyte proliferation	4.87072e-13
GO:BP	GO:0070887	cellular response to chemical stimulus	6.3151e-13
GO:BP	GO:0032946	positive regulation of mononuclear cell proliferation	6.66606e-13
GO:BP	GO:0042221	response to chemical	7.3504e-13
GO:BP	GO:0010033	response to organic substance	8.89233e-13
GO:BP	GO:0042110	T cell activation	1.16338e-12
GO:BP	GO:0050863	regulation of T cell activation	1.17186e-12
GO:BP	GO:0070098	chemokine-mediated signaling pathway	2.63094e-12
GO:BP	GO:0007166	cell surface receptor signaling pathway	3.05448e-12
GO:BP	GO:0050900	leukocyte migration	4.23502e-12
GO:BP	GO:0045087	innate immune response	6.45246e-12
GO:BP	GO:1990869	cellular response to chemokine	7.8185e-12
GO:BP	GO:1990868	response to chemokine	7.8185e-12
GO:BP	GO:0002285	lymphocyte activation involved in immune response	8.88729e-12
GO:BP	GO:0032501	multicellular organismal process	1.25091e-11
GO:BP	GO:0002699	positive regulation of immune effector process	1.28684e-11
GO:BP	GO:0030595	leukocyte chemotaxis	1.46641e-11
GO:BP	GO:0002440	production of molecular mediator of immune response	1.5432e-11
GO:BP	GO:0010628	positive regulation of gene expression	1.77935e-11
GO:BP	GO:0002696	positive regulation of leukocyte activation	2.15112e-11
GO:BP	GO:0051251	positive regulation of lymphocyte activation	2.85587e-11
GO:BP	GO:0048518	positive regulation of biological process	3.51607e-11
GO:BP	GO:0050867	positive regulation of cell activation	3.76988e-11
GO:BP	GO:0050896	response to stimulus	3.83402e-11
GO:BP	GO:0032496	response to lipopolysaccharide	3.95331e-11
GO:BP	GO:0006935	chemotaxis	5.59541e-11
GO:BP	GO:0042330	taxis	6.08995e-11
GO:BP	GO:0060326	cell chemotaxis	6.77229e-11
GO:BP	GO:0031347	regulation of defense response	8.4293e-11
GO:BP	GO:0050864	regulation of B cell activation	9.1565e-11
GO:BP	GO:0002460	adaptive immune response based on somatic recombination of immune receptors built from immunoglobulin superfamily domains	9.33768e-11
GO:BP	GO:0002237	response to molecule of bacterial origin	1.00977e-10
GO:BP	GO:0007165	signal transduction	1.17863e-10
GO:BP	GO:0002702	positive regulation of production of molecular mediator of immune response	1.50215e-10
GO:BP	GO:1903037	regulation of leukocyte cell-cell adhesion	1.58237e-10
GO:BP	GO:0048583	regulation of response to stimulus	1.65552e-10
GO:BP	GO:0097530	granulocyte migration	1.79101e-10
GO:BP	GO:0032101	regulation of response to external stimulus	2.03662e-10
GO:BP	GO:0050778	positive regulation of immune response	2.0452e-10
GO:BP	GO:0032729	positive regulation of type II interferon production	2.1431e-10
GO:BP	GO:0002683	negative regulation of immune system process	2.37242e-10
GO:BP	GO:0071310	cellular response to organic substance	2.91799e-10
GO:BP	GO:0019724	B cell mediated immunity	3.47876e-10
GO:BP	GO:0023052	signaling	3.51101e-10
GO:BP	GO:0006959	humoral immune response	4.24195e-10
GO:BP	GO:0050871	positive regulation of B cell activation	4.95083e-10
GO:BP	GO:0002700	regulation of production of molecular mediator of immune response	6.04798e-10
GO:BP	GO:1990266	neutrophil migration	6.08975e-10
GO:BP	GO:2000514	regulation of CD4-positive, alpha-beta T cell activation	6.84813e-10
GO:BP	GO:0071621	granulocyte chemotaxis	7.23657e-10
GO:BP	GO:0002377	immunoglobulin production	7.27079e-10
GO:BP	GO:0007154	cell communication	7.97326e-10
GO:BP	GO:0007159	leukocyte cell-cell adhesion	9.27636e-10
GO:BP	GO:0097529	myeloid leukocyte migration	1.16743e-09
GO:BP	GO:0050727	regulation of inflammatory response	1.32986e-09
GO:BP	GO:0030890	positive regulation of B cell proliferation	1.58932e-09
GO:BP	GO:0042129	regulation of T cell proliferation	1.65507e-09
GO:BP	GO:0022407	regulation of cell-cell adhesion	1.66066e-09
GO:BP	GO:0051716	cellular response to stimulus	1.87654e-09
GO:BP	GO:0030217	T cell differentiation	2.01181e-09
GO:BP	GO:0002520	immune system development	2.02024e-09
GO:BP	GO:0002819	regulation of adaptive immune response	2.29416e-09
GO:BP	GO:0046634	regulation of alpha-beta T cell activation	2.88398e-09
GO:BP	GO:0030593	neutrophil chemotaxis	3.03518e-09
GO:BP	GO:0002312	B cell activation involved in immune response	4.01863e-09
GO:BP	GO:0002820	negative regulation of adaptive immune response	4.93785e-09
GO:BP	GO:0048584	positive regulation of response to stimulus	5.09015e-09
GO:BP	GO:0045622	regulation of T-helper cell differentiation	6.93929e-09
GO:BP	GO:0050868	negative regulation of T cell activation	7.14367e-09
GO:BP	GO:0016064	immunoglobulin mediated immune response	7.66839e-09
GO:BP	GO:0042098	T cell proliferation	1.52084e-08
GO:BP	GO:1903038	negative regulation of leukocyte cell-cell adhesion	1.92682e-08
GO:BP	GO:0046631	alpha-beta T cell activation	1.98895e-08
GO:BP	GO:0002703	regulation of leukocyte mediated immunity	2.38681e-08
GO:BP	GO:0030183	B cell differentiation	3.20405e-08
GO:BP	GO:0002637	regulation of immunoglobulin production	3.31679e-08
GO:BP	GO:0048468	cell development	3.41471e-08
GO:BP	GO:0001906	cell killing	3.82632e-08
GO:BP	GO:0050777	negative regulation of immune response	4.0816e-08
GO:BP	GO:1902105	regulation of leukocyte differentiation	4.36458e-08
GO:BP	GO:0030888	regulation of B cell proliferation	4.93815e-08
GO:BP	GO:0022408	negative regulation of cell-cell adhesion	5.011e-08
GO:BP	GO:0032103	positive regulation of response to external stimulus	5.59412e-08
GO:BP	GO:0002639	positive regulation of immunoglobulin production	6.19603e-08
GO:BP	GO:0043370	regulation of CD4-positive, alpha-beta T cell differentiation	7.25051e-08
GO:BP	GO:0048856	anatomical structure development	7.56941e-08
GO:BP	GO:0035710	CD4-positive, alpha-beta T cell activation	7.64554e-08
GO:BP	GO:0002708	positive regulation of lymphocyte mediated immunity	1.06443e-07
GO:BP	GO:0080134	regulation of response to stress	1.1108e-07
GO:BP	GO:0051250	negative regulation of lymphocyte activation	1.18958e-07
GO:BP	GO:0002381	immunoglobulin production involved in immunoglobulin-mediated immune response	1.52088e-07
GO:BP	GO:2000319	regulation of T-helper 17 cell differentiation	1.5533e-07
GO:BP	GO:0010557	positive regulation of macromolecule biosynthetic process	1.92706e-07
GO:BP	GO:0030155	regulation of cell adhesion	2.43141e-07
GO:BP	GO:0031325	positive regulation of cellular metabolic process	2.4499e-07
GO:BP	GO:0048522	positive regulation of cellular process	2.6133e-07
GO:BP	GO:0002706	regulation of lymphocyte mediated immunity	2.74877e-07
GO:BP	GO:0002822	regulation of adaptive immune response based on somatic recombination of immune receptors built from immunoglobulin superfamily domains	3.6762e-07
GO:BP	GO:0031328	positive regulation of cellular biosynthetic process	5.05766e-07
GO:BP	GO:0002705	positive regulation of leukocyte mediated immunity	5.45462e-07
GO:BP	GO:0009891	positive regulation of biosynthetic process	6.23952e-07
GO:BP	GO:0016444	somatic cell DNA recombination	7.02377e-07
GO:BP	GO:0002562	somatic diversification of immune receptors via germline recombination within a single locus	7.02377e-07
GO:BP	GO:0002286	T cell activation involved in immune response	7.8331e-07
GO:BP	GO:0046637	regulation of alpha-beta T cell differentiation	7.87666e-07
GO:BP	GO:0033993	response to lipid	8.55909e-07
GO:BP	GO:0042093	T-helper cell differentiation	8.81801e-07
GO:BP	GO:0002695	negative regulation of leukocyte activation	9.19793e-07
GO:BP	GO:0032653	regulation of interleukin-10 production	9.49059e-07
GO:BP	GO:0032613	interleukin-10 production	9.49059e-07
GO:BP	GO:0002294	CD4-positive, alpha-beta T cell differentiation involved in immune response	1.09972e-06
GO:BP	GO:0002287	alpha-beta T cell activation involved in immune response	1.2252e-06
GO:BP	GO:0002293	alpha-beta T cell differentiation involved in immune response	1.2252e-06
GO:BP	GO:0032502	developmental process	1.26637e-06
GO:BP	GO:0045619	regulation of lymphocyte differentiation	1.33159e-06
GO:BP	GO:1903706	regulation of hemopoiesis	1.35078e-06
GO:BP	GO:0046636	negative regulation of alpha-beta T cell activation	1.36028e-06
GO:BP	GO:0002200	somatic diversification of immune receptors	1.36291e-06
GO:BP	GO:0008284	positive regulation of cell population proliferation	1.37556e-06
GO:BP	GO:0071674	mononuclear cell migration	1.41171e-06
GO:BP	GO:0071222	cellular response to lipopolysaccharide	1.76434e-06
GO:BP	GO:0032733	positive regulation of interleukin-10 production	1.86045e-06
GO:BP	GO:0010604	positive regulation of macromolecule metabolic process	1.92573e-06
GO:BP	GO:2000316	regulation of T-helper 17 type immune response	2.04985e-06
GO:BP	GO:0002292	T cell differentiation involved in immune response	2.76153e-06
GO:BP	GO:0071356	cellular response to tumor necrosis factor	2.76882e-06
GO:BP	GO:0046632	alpha-beta T cell differentiation	2.83591e-06
GO:BP	GO:0002456	T cell mediated immunity	2.83591e-06
GO:BP	GO:0050866	negative regulation of cell activation	2.85999e-06
GO:BP	GO:0042742	defense response to bacterium	2.90173e-06
GO:BP	GO:0071219	cellular response to molecule of bacterial origin	2.96211e-06
GO:BP	GO:0072539	T-helper 17 cell differentiation	3.06645e-06
GO:BP	GO:0002360	T cell lineage commitment	3.06645e-06
GO:BP	GO:0045190	isotype switching	3.40118e-06
GO:BP	GO:0002204	somatic recombination of immunoglobulin genes involved in immune response	3.40118e-06
GO:BP	GO:0002208	somatic diversification of immunoglobulins involved in immune response	3.40118e-06
GO:BP	GO:0007275	multicellular organism development	4.37942e-06
GO:BP	GO:0045580	regulation of T cell differentiation	4.5172e-06
GO:BP	GO:0002823	negative regulation of adaptive immune response based on somatic recombination of immune receptors built from immunoglobulin superfamily domains	5.02942e-06
GO:BP	GO:2000026	regulation of multicellular organismal development	5.39049e-06
GO:BP	GO:0051241	negative regulation of multicellular organismal process	5.75666e-06
GO:BP	GO:0034612	response to tumor necrosis factor	5.97788e-06
GO:BP	GO:0009615	response to virus	6.1317e-06
GO:BP	GO:0050870	positive regulation of T cell activation	6.15229e-06
GO:BP	GO:0043367	CD4-positive, alpha-beta T cell differentiation	6.83055e-06
GO:BP	GO:0002685	regulation of leukocyte migration	6.88251e-06
GO:BP	GO:2000515	negative regulation of CD4-positive, alpha-beta T cell activation	7.48811e-06
GO:BP	GO:0007162	negative regulation of cell adhesion	7.9035e-06
GO:BP	GO:0009893	positive regulation of metabolic process	8.83924e-06
GO:BP	GO:0001818	negative regulation of cytokine production	8.96327e-06
GO:BP	GO:0016447	somatic recombination of immunoglobulin gene segments	9.20835e-06
GO:BP	GO:0002367	cytokine production involved in immune response	9.73449e-06
GO:BP	GO:0002718	regulation of cytokine production involved in immune response	9.73449e-06
GO:BP	GO:0071216	cellular response to biotic stimulus	1.01904e-05
GO:BP	GO:0002889	regulation of immunoglobulin mediated immune response	1.03266e-05
GO:BP	GO:0002712	regulation of B cell mediated immunity	1.03266e-05
GO:BP	GO:0042127	regulation of cell population proliferation	1.09912e-05
GO:BP	GO:0040011	locomotion	1.14591e-05
GO:BP	GO:0042102	positive regulation of T cell proliferation	1.18841e-05
GO:BP	GO:0045623	negative regulation of T-helper cell differentiation	1.34758e-05
GO:BP	GO:1903039	positive regulation of leukocyte cell-cell adhesion	1.57196e-05
GO:BP	GO:0072676	lymphocyte migration	1.5963e-05
GO:BP	GO:0016445	somatic diversification of immunoglobulins	1.60272e-05
GO:BP	GO:0002687	positive regulation of leukocyte migration	1.72772e-05
GO:BP	GO:2000320	negative regulation of T-helper 17 cell differentiation	1.92958e-05
GO:BP	GO:0002698	negative regulation of immune effector process	2.40528e-05
GO:BP	GO:0050729	positive regulation of inflammatory response	2.60526e-05
GO:BP	GO:0002891	positive regulation of immunoglobulin mediated immune response	2.84817e-05
GO:BP	GO:0002714	positive regulation of B cell mediated immunity	2.84817e-05
GO:BP	GO:0072538	T-helper 17 type immune response	2.85947e-05
GO:BP	GO:2000317	negative regulation of T-helper 17 type immune response	2.88919e-05
GO:BP	GO:0032642	regulation of chemokine production	3.29458e-05
GO:BP	GO:0032602	chemokine production	3.29458e-05
GO:BP	GO:0002824	positive regulation of adaptive immune response based on somatic recombination of immune receptors built from immunoglobulin superfamily domains	3.45589e-05
GO:BP	GO:0043371	negative regulation of CD4-positive, alpha-beta T cell differentiation	4.09082e-05
GO:BP	GO:0060284	regulation of cell development	4.36957e-05
GO:BP	GO:0002821	positive regulation of adaptive immune response	4.84999e-05
GO:BP	GO:0045058	T cell selection	7.31771e-05
GO:BP	GO:0045581	negative regulation of T cell differentiation	7.42715e-05
GO:BP	GO:0030154	cell differentiation	7.60681e-05
GO:BP	GO:0048869	cellular developmental process	7.66314e-05
GO:BP	GO:0048302	regulation of isotype switching to IgG isotypes	7.92445e-05
GO:BP	GO:0022409	positive regulation of cell-cell adhesion	8.32049e-05
GO:BP	GO:0032722	positive regulation of chemokine production	8.91643e-05
GO:BP	GO:0048291	isotype switching to IgG isotypes	0.00010547
GO:BP	GO:0016477	cell migration	0.000106436
GO:BP	GO:0050789	regulation of biological process	0.000107233
GO:BP	GO:0032663	regulation of interleukin-2 production	0.000113313
GO:BP	GO:0032623	interleukin-2 production	0.000113313
GO:BP	GO:0046639	negative regulation of alpha-beta T cell differentiation	0.000123482
GO:BP	GO:0031349	positive regulation of defense response	0.000128146
GO:BP	GO:0048871	multicellular organismal-level homeostasis	0.000185481
GO:BP	GO:0002709	regulation of T cell mediated immunity	0.000186356
GO:BP	GO:0002764	immune response-regulating signaling pathway	0.000191268
GO:BP	GO:0038034	signal transduction in absence of ligand	0.000196599
GO:BP	GO:0097192	extrinsic apoptotic signaling pathway in absence of ligand	0.000196599
GO:BP	GO:1903555	regulation of tumor necrosis factor superfamily cytokine production	0.000201001
GO:BP	GO:0071706	tumor necrosis factor superfamily cytokine production	0.000201001
GO:BP	GO:0045620	negative regulation of lymphocyte differentiation	0.000208978
GO:BP	GO:0071677	positive regulation of mononuclear cell migration	0.000209637
GO:BP	GO:0002720	positive regulation of cytokine production involved in immune response	0.000224271
GO:BP	GO:0051093	negative regulation of developmental process	0.000233053
GO:BP	GO:0098609	cell-cell adhesion	0.000244616
GO:BP	GO:0019220	regulation of phosphate metabolic process	0.000248889
GO:BP	GO:0051174	regulation of phosphorus metabolic process	0.000252337
GO:BP	GO:0002825	regulation of T-helper 1 type immune response	0.000256693
GO:BP	GO:0065007	biological regulation	0.000284049
GO:BP	GO:0042592	homeostatic process	0.000309717
GO:BP	GO:0008283	cell population proliferation	0.00030992
GO:BP	GO:0018108	peptidyl-tyrosine phosphorylation	0.000312396
GO:BP	GO:0048585	negative regulation of response to stimulus	0.000323914
GO:BP	GO:0050793	regulation of developmental process	0.000327529
GO:BP	GO:0018212	peptidyl-tyrosine modification	0.000334544
GO:BP	GO:0002831	regulation of response to biotic stimulus	0.000335135
GO:BP	GO:0048245	eosinophil chemotaxis	0.000348401
GO:BP	GO:1902106	negative regulation of leukocyte differentiation	0.000396916
GO:BP	GO:0048304	positive regulation of isotype switching to IgG isotypes	0.000413067
GO:BP	GO:0031399	regulation of protein modification process	0.000429981
GO:BP	GO:0002711	positive regulation of T cell mediated immunity	0.000457465
GO:BP	GO:0001909	leukocyte mediated cytotoxicity	0.000469859
GO:BP	GO:0045937	positive regulation of phosphate metabolic process	0.000481751
GO:BP	GO:0010562	positive regulation of phosphorus metabolic process	0.000481751
GO:BP	GO:0045785	positive regulation of cell adhesion	0.000489633
GO:BP	GO:0071675	regulation of mononuclear cell migration	0.000492831
GO:BP	GO:0048247	lymphocyte chemotaxis	0.000494424
GO:BP	GO:1903707	negative regulation of hemopoiesis	0.000511756
GO:BP	GO:0042325	regulation of phosphorylation	0.000577749
GO:BP	GO:0001932	regulation of protein phosphorylation	0.00060225
GO:BP	GO:0002253	activation of immune response	0.000640928
GO:BP	GO:0072677	eosinophil migration	0.000722069
GO:BP	GO:0042327	positive regulation of phosphorylation	0.000724797
GO:BP	GO:0045595	regulation of cell differentiation	0.000728569
GO:BP	GO:0002369	T cell cytokine production	0.000742057
GO:BP	GO:0002724	regulation of T cell cytokine production	0.000742057
GO:BP	GO:0045191	regulation of isotype switching	0.000742057
GO:BP	GO:0050794	regulation of cellular process	0.000832069
GO:BP	GO:0048872	homeostasis of number of cells	0.000898244
GO:BP	GO:0048731	system development	0.000929912
GO:BP	GO:0042092	type 2 immune response	0.00109765
GO:BP	GO:0002710	negative regulation of T cell mediated immunity	0.00116132
GO:BP	GO:1903708	positive regulation of hemopoiesis	0.00123511
GO:BP	GO:1902107	positive regulation of leukocyte differentiation	0.00123511
GO:BP	GO:2000516	positive regulation of CD4-positive, alpha-beta T cell activation	0.00124213
GO:BP	GO:0071624	positive regulation of granulocyte chemotaxis	0.00125695
GO:BP	GO:0001934	positive regulation of protein phosphorylation	0.00128424
GO:BP	GO:0048870	cell motility	0.00128795
GO:BP	GO:1903557	positive regulation of tumor necrosis factor superfamily cytokine production	0.00133764
GO:BP	GO:0030101	natural killer cell activation	0.00134565
GO:BP	GO:0070374	positive regulation of ERK1 and ERK2 cascade	0.00152163
GO:BP	GO:0046640	regulation of alpha-beta T cell proliferation	0.00157599
GO:BP	GO:0071347	cellular response to interleukin-1	0.00162585
GO:BP	GO:0051607	defense response to virus	0.00169555
GO:BP	GO:0140546	defense response to symbiont	0.00174562
GO:BP	GO:0002548	monocyte chemotaxis	0.00176985
GO:BP	GO:0050921	positive regulation of chemotaxis	0.00184527
GO:BP	GO:0032680	regulation of tumor necrosis factor production	0.00206056
GO:BP	GO:0032640	tumor necrosis factor production	0.00206056
GO:BP	GO:0046633	alpha-beta T cell proliferation	0.00220546
GO:BP	GO:2000523	regulation of T cell costimulation	0.00226705
GO:BP	GO:0007155	cell adhesion	0.00231841
GO:BP	GO:0042088	T-helper 1 type immune response	0.00272477
GO:BP	GO:0043373	CD4-positive, alpha-beta T cell lineage commitment	0.00274638
GO:BP	GO:0051094	positive regulation of developmental process	0.00282149
GO:BP	GO:0072679	thymocyte migration	0.00291068
GO:BP	GO:0007259	receptor signaling pathway via JAK-STAT	0.00293034
GO:BP	GO:0002573	myeloid leukocyte differentiation	0.00293696
GO:BP	GO:0070555	response to interleukin-1	0.00306719
GO:BP	GO:0002676	regulation of chronic inflammatory response	0.00307245
GO:BP	GO:1902624	positive regulation of neutrophil migration	0.00317348
GO:BP	GO:0070372	regulation of ERK1 and ERK2 cascade	0.00335604
GO:BP	GO:0032703	negative regulation of interleukin-2 production	0.00339571
GO:BP	GO:0051050	positive regulation of transport	0.00345394
GO:BP	GO:0045596	negative regulation of cell differentiation	0.00346833
GO:BP	GO:0097696	receptor signaling pathway via STAT	0.00357394
GO:BP	GO:0002274	myeloid leukocyte activation	0.00381205
GO:BP	GO:0002363	alpha-beta T cell lineage commitment	0.00384341
GO:BP	GO:0009966	regulation of signal transduction	0.00386068
GO:BP	GO:0048289	isotype switching to IgE isotypes	0.00395601
GO:BP	GO:0048293	regulation of isotype switching to IgE isotypes	0.00395601
GO:BP	GO:0050731	positive regulation of peptidyl-tyrosine phosphorylation	0.00400709
GO:BP	GO:0010721	negative regulation of cell development	0.00417567
GO:BP	GO:0002725	negative regulation of T cell cytokine production	0.00421738
GO:BP	GO:0002757	immune response-activating signaling pathway	0.00438554
GO:BP	GO:0043369	CD4-positive or CD8-positive, alpha-beta T cell lineage commitment	0.00449982
GO:BP	GO:0031341	regulation of cell killing	0.00451447
GO:BP	GO:0050730	regulation of peptidyl-tyrosine phosphorylation	0.00468129
GO:BP	GO:2000503	positive regulation of natural killer cell chemotaxis	0.00530967
GO:BP	GO:2000551	regulation of T-helper 2 cell cytokine production	0.00531985
GO:BP	GO:0035745	T-helper 2 cell cytokine production	0.00531985
GO:BP	GO:0031323	regulation of cellular metabolic process	0.00540321
GO:BP	GO:0061900	glial cell activation	0.005413
GO:BP	GO:0050920	regulation of chemotaxis	0.00552368
GO:BP	GO:0007186	G protein-coupled receptor signaling pathway	0.00566787
GO:BP	GO:0002768	immune response-regulating cell surface receptor signaling pathway	0.00586123
GO:BP	GO:0002726	positive regulation of T cell cytokine production	0.00609202
GO:BP	GO:0006915	apoptotic process	0.00647477
GO:BP	GO:0070371	ERK1 and ERK2 cascade	0.00651632
GO:BP	GO:0042531	positive regulation of tyrosine phosphorylation of STAT protein	0.00672753
GO:BP	GO:0050851	antigen receptor-mediated signaling pathway	0.00700455
GO:BP	GO:0051173	positive regulation of nitrogen compound metabolic process	0.00706234
GO:BP	GO:0097191	extrinsic apoptotic signaling pathway	0.00711233
GO:BP	GO:0002228	natural killer cell mediated immunity	0.00791336
GO:BP	GO:0002690	positive regulation of leukocyte chemotaxis	0.00795654
GO:BP	GO:0045830	positive regulation of isotype switching	0.00809737
GO:BP	GO:0002688	regulation of leukocyte chemotaxis	0.00820875
GO:BP	GO:0002507	tolerance induction	0.00842313
GO:BP	GO:1902622	regulation of neutrophil migration	0.0088669
GO:BP	GO:0045944	positive regulation of transcription by RNA polymerase II	0.00926131
GO:BP	GO:0032755	positive regulation of interleukin-6 production	0.00932321
GO:BP	GO:0002335	mature B cell differentiation	0.00942573
GO:BP	GO:0031401	positive regulation of protein modification process	0.00987858
GO:BP	GO:0002526	acute inflammatory response	0.00989781
GO:BP	GO:0043066	negative regulation of apoptotic process	0.00990543
GO:BP	GO:0032675	regulation of interleukin-6 production	0.0102101
GO:BP	GO:0032635	interleukin-6 production	0.0102101
GO:BP	GO:2000106	regulation of leukocyte apoptotic process	0.0103634
GO:BP	GO:0042981	regulation of apoptotic process	0.0115508
GO:BP	GO:2001240	negative regulation of extrinsic apoptotic signaling pathway in absence of ligand	0.0118075
GO:BP	GO:1901099	negative regulation of signal transduction in absence of ligand	0.0118075
GO:BP	GO:1901700	response to oxygen-containing compound	0.0123582
GO:BP	GO:0012501	programmed cell death	0.0124793
GO:BP	GO:0071346	cellular response to type II interferon	0.0127243
GO:BP	GO:0045582	positive regulation of T cell differentiation	0.0127688
GO:BP	GO:0050672	negative regulation of lymphocyte proliferation	0.0128188
GO:BP	GO:0008219	cell death	0.0131599
GO:BP	GO:0032945	negative regulation of mononuclear cell proliferation	0.0137091
GO:BP	GO:0043069	negative regulation of programmed cell death	0.0144868
GO:BP	GO:2000501	regulation of natural killer cell chemotaxis	0.0147538
GO:BP	GO:0042509	regulation of tyrosine phosphorylation of STAT protein	0.0157603
GO:BP	GO:0071622	regulation of granulocyte chemotaxis	0.0159065
GO:BP	GO:2001237	negative regulation of extrinsic apoptotic signaling pathway	0.0159237
GO:BP	GO:0097190	apoptotic signaling pathway	0.0162937
GO:BP	GO:0002828	regulation of type 2 immune response	0.0163273
GO:BP	GO:0030099	myeloid cell differentiation	0.0165463
GO:BP	GO:0010720	positive regulation of cell development	0.0168368
GO:BP	GO:0032760	positive regulation of tumor necrosis factor production	0.0169047
GO:BP	GO:0046635	positive regulation of alpha-beta T cell activation	0.0173813
GO:BP	GO:0035743	CD4-positive, alpha-beta T cell cytokine production	0.017859
GO:BP	GO:0043067	regulation of programmed cell death	0.0182122
GO:BP	GO:0002707	negative regulation of lymphocyte mediated immunity	0.018432
GO:BP	GO:0050829	defense response to Gram-negative bacterium	0.0187183
GO:BP	GO:0007260	tyrosine phosphorylation of STAT protein	0.0190645
GO:BP	GO:0071396	cellular response to lipid	0.0190846
GO:BP	GO:0040017	positive regulation of locomotion	0.0200418
GO:BP	GO:0045893	positive regulation of DNA-templated transcription	0.0205968
GO:BP	GO:0070664	negative regulation of leukocyte proliferation	0.0214463
GO:BP	GO:1902680	positive regulation of RNA biosynthetic process	0.021976
GO:BP	GO:0002761	regulation of myeloid leukocyte differentiation	0.0225416
GO:BP	GO:0048519	negative regulation of biological process	0.0232523
GO:BP	GO:0001776	leukocyte homeostasis	0.0232723
GO:BP	GO:0002458	peripheral T cell tolerance induction	0.0241801
GO:BP	GO:0002544	chronic inflammatory response	0.0244303
GO:BP	GO:0043368	positive T cell selection	0.0250152
GO:BP	GO:0045621	positive regulation of lymphocyte differentiation	0.0256579
GO:BP	GO:0002827	positive regulation of T-helper 1 type immune response	0.0259112
GO:BP	GO:0002922	positive regulation of humoral immune response	0.0264277
GO:BP	GO:0023051	regulation of signaling	0.0275234
GO:BP	GO:0045765	regulation of angiogenesis	0.0277851
GO:BP	GO:0150076	neuroinflammatory response	0.0283585
GO:BP	GO:0034341	response to type II interferon	0.0286747
GO:BP	GO:1901342	regulation of vasculature development	0.0289663
GO:BP	GO:0010646	regulation of cell communication	0.0291829
GO:BP	GO:1900279	regulation of CD4-positive, alpha-beta T cell costimulation	0.0296522
GO:BP	GO:0033077	T cell differentiation in thymus	0.0302844
GO:BP	GO:0035747	natural killer cell chemotaxis	0.0313745
GO:BP	GO:0010468	regulation of gene expression	0.031522
GO:BP	GO:0007168	receptor guanylyl cyclase signaling pathway	0.03154
GO:BP	GO:0006182	cGMP biosynthetic process	0.03154
GO:BP	GO:2001239	regulation of extrinsic apoptotic signaling pathway in absence of ligand	0.0318995
GO:BP	GO:0031640	killing of cells of another organism	0.0347237
GO:BP	GO:0141061	disruption of cell in another organism	0.0347237
GO:BP	GO:0009967	positive regulation of signal transduction	0.0349212
GO:BP	GO:0032620	interleukin-17 production	0.0357062
GO:BP	GO:0032660	regulation of interleukin-17 production	0.0357062
GO:BP	GO:0051047	positive regulation of secretion	0.0359525
GO:BP	GO:0019222	regulation of metabolic process	0.0362364
GO:BP	GO:0097028	dendritic cell differentiation	0.0364142
GO:BP	GO:0043410	positive regulation of MAPK cascade	0.0379215
GO:BP	GO:0002704	negative regulation of leukocyte mediated immunity	0.0381921
GO:BP	GO:0035739	CD4-positive, alpha-beta T cell proliferation	0.0386273
GO:BP	GO:2000561	regulation of CD4-positive, alpha-beta T cell proliferation	0.0386273
GO:BP	GO:0016310	phosphorylation	0.039973
GO:BP	GO:0060255	regulation of macromolecule metabolic process	0.0402453
GO:BP	GO:2001234	negative regulation of apoptotic signaling pathway	0.0406866
GO:BP	GO:0006796	phosphate-containing compound metabolic process	0.0411737
GO:BP	GO:0050918	positive chemotaxis	0.0412704
GO:BP	GO:0141060	disruption of anatomical structure in another organism	0.0425973
GO:BP	GO:0034021	response to silicon dioxide	0.0430959
GO:BP	GO:0010193	response to ozone	0.0430959
GO:BP	GO:0032689	negative regulation of type II interferon production	0.0434693
GO:BP	GO:0006468	protein phosphorylation	0.0469575
GO:BP	GO:0032735	positive regulation of interleukin-12 production	0.047784
GO:BP	GO:0006793	phosphorus metabolic process	0.0490441
REAC	REAC:R-HSA-1280215	Cytokine Signaling in Immune system	7.97118e-10
REAC	REAC:R-HSA-380108	Chemokine receptors bind chemokines	9.3586e-10
REAC	REAC:R-HSA-168256	Immune System	1.16784e-08
REAC	REAC:R-HSA-449147	Signaling by Interleukins	9.15519e-07
REAC	REAC:R-HSA-375276	Peptide ligand-binding receptors	3.14966e-06
REAC	REAC:R-HSA-373076	Class A/1 (Rhodopsin-like receptors)	0.000543134
REAC	REAC:R-HSA-5669034	TNFs bind their physiological receptors	0.000983865
REAC	REAC:R-HSA-6783783	Interleukin-10 signaling	0.00256025
REAC	REAC:R-HSA-418594	G alpha (i) signalling events	0.00318197
REAC	REAC:R-HSA-5688890	Defective CSF2RA causes SMDP4	0.00348169
REAC	REAC:R-HSA-5688849	Defective CSF2RB causes SMDP5	0.00348169
REAC	REAC:R-HSA-6785807	Interleukin-4 and Interleukin-13 signaling	0.00461864
REAC	REAC:R-HSA-198933	Immunoregulatory interactions between a Lymphoid and a non-Lymphoid cell	0.00746342
REAC	REAC:R-HSA-5687613	Diseases associated with surfactant metabolism	0.00827995
REAC	REAC:R-HSA-500792	GPCR ligand binding	0.010814
REAC	REAC:R-HSA-912526	Interleukin receptor SHC signaling	0.0111654
REAC	REAC:R-HSA-8877330	RUNX1 and FOXP3 control the development of regulatory T lymphocytes (Tregs)	0.0297597
REAC	REAC:R-HSA-5683826	Surfactant metabolism	0.0338622
WP	WP:WP5095	Overview of proinflammatory and profibrotic mediators	3.75456e-19
WP	WP:WP5198	Inflammatory bowel disease signaling	1.17045e-11
WP	WP:WP4494	Selective expression of chemokine receptors during T-cell polarization	3.26885e-10
WP	WP:WP5218	Extrafollicular and follicular B cell activation by SARS-CoV-2	7.28881e-10
WP	WP:WP5285	Immune infiltration in pancreatic cancer	2.72307e-09
WP	WP:WP3893	Development and heterogeneity of the ILC family	5.0638e-08
WP	WP:WP530	Cytokines and inflammatory response	2.984e-07
WP	WP:WP3624	Lung fibrosis	4.83284e-07
WP	WP:WP5130	Th17 cell differentiation pathway	1.04914e-06
WP	WP:WP2328	Allograft rejection	1.07386e-05
WP	WP:WP3929	Chemokine signaling pathway	4.06827e-05
WP	WP:WP4484	Control of immune tolerance by vasoactive intestinal peptide	0.00058383
WP	WP:WP5088	Prostaglandin signaling	0.000756257
WP	WP:WP5115	Network map of SARS-CoV-2 signaling pathway	0.00132837
WP	WP:WP5174	Ulcerative colitis signaling	0.00258556
WP	WP:WP3863	T-cell antigen receptor (TCR) pathway during Staphylococcus aureus infection	0.00455801
WP	WP:WP4950	16p11.2 distal deletion syndrome	0.00802561
WP	WP:WP453	Inflammatory response pathway	0.00807012
WP	WP:WP3877	MYD88 distinct input-output pathway	0.00962705
WP	WP:WP5039	SARS-CoV-2 innate immunity evasion and cell-specific immune response	0.0120227
WP	WP:WP5222	2q13 copy number variation syndrome	0.0154887
WP	WP:WP3617	Photodynamic therapy-induced NF-kB survival signaling	0.0220752
WP	WP:WP24	Peptide GPCRs	0.0272478
WP	WP:WP4891	COVID-19 adverse outcome pathway	0.0362058
Eculizumab group vs. AMR2 group
GO:BP	GO:0002376	immune system process	6.44476e-07
GO:BP	GO:0006955	immune response	3.97694e-05
GO:BP	GO:0045087	innate immune response	4.01616e-05
GO:BP	GO:0051707	response to other organism	0.0001642
GO:BP	GO:0043207	response to external biotic stimulus	0.000167279
GO:BP	GO:0098883	synapse pruning	0.000172032
GO:BP	GO:0006952	defense response	0.000193807
GO:BP	GO:0009607	response to biotic stimulus	0.000207178
GO:BP	GO:0098542	defense response to other organism	0.000299345
GO:BP	GO:0044419	biological process involved in interspecies interaction between organisms	0.000446834
GO:BP	GO:0006950	response to stress	0.00117095
GO:BP	GO:0150146	cell junction disassembly	0.00137472
GO:BP	GO:0009605	response to external stimulus	0.00139795
GO:BP	GO:0002684	positive regulation of immune system process	0.00150903
GO:BP	GO:0030334	regulation of cell migration	0.0017777
GO:BP	GO:2000145	regulation of cell motility	0.00284855
GO:BP	GO:0040012	regulation of locomotion	0.00386368
GO:BP	GO:0002252	immune effector process	0.00432007
GO:BP	GO:0002682	regulation of immune system process	0.005602
GO:BP	GO:0001774	microglial cell activation	0.00707657
GO:BP	GO:0034341	response to type II interferon	0.00737298
GO:BP	GO:0002460	adaptive immune response based on somatic recombination of immune receptors built from immunoglobulin superfamily domains	0.00803528
GO:BP	GO:0002269	leukocyte activation involved in inflammatory response	0.0085778
GO:BP	GO:0061900	glial cell activation	0.0108879
GO:BP	GO:0002443	leukocyte mediated immunity	0.0120702
GO:BP	GO:0030335	positive regulation of cell migration	0.0120971
GO:BP	GO:0040011	locomotion	0.0141128
GO:BP	GO:2000147	positive regulation of cell motility	0.01587
GO:BP	GO:0040017	positive regulation of locomotion	0.0184491
GO:BP	GO:0033993	response to lipid	0.020829
GO:BP	GO:0045321	leukocyte activation	0.026101
GO:BP	GO:0150076	neuroinflammatory response	0.0298588
GO:BP	GO:0002274	myeloid leukocyte activation	0.041656
GO:BP	GO:0060433	bronchus development	0.0480412
REAC	REAC:R-HSA-6785807	Interleukin-4 and Interleukin-13 signaling	0.0138666
REAC	REAC:R-HSA-168256	Immune System	0.0183063
WP	WP:WP2328	Allograft rejection	9.034e-05
WP	WP:WP3941	Oxidative damage response	0.000120828
WP	WP:WP5115	Network map of SARS-CoV-2 signaling pathway	0.000305716
WP	WP:WP5198	Inflammatory bowel disease signaling	0.000322199
WP	WP:WP545	Complement activation	0.000817261
WP	WP:WP558	Complement and coagulation cascades	0.00130404
WP	WP:WP3937	Microglia pathogen phagocytosis pathway	0.00275958
WP	WP:WP5090	Complement system in neuronal development and plasticity	0.00348808
WP	WP:WP4877	Host-pathogen interaction of human coronaviruses - MAPK signaling	0.00574052
WP	WP:WP4666	Hepatitis B infection	0.0462566
